# Supplementary material for: Transitions at CpG Dinucleotides, Geographic Clustering of TP53 Mutations and Food Availability Patterns in Colorectal Cancer
Source: PLoS One. 2009 Aug 31;4(8):e6824. doi: 10.1371/journal.pone.0006824 (PMC2730577; doi:10.1371/journal.pone.0006824)
Supplement: Dataset S1 — 1990 Food Balance Sheet data - Estimated mean per caput supply of each major food group available for human consumption in the TP53 database countries, as extracted from the Food Balance Sheets (FBS) of the Food and Agriculture Organization of the United Nations (FAO), year 1990. (0.02 MB XLS) [file pone.0006824.s004.xls]

## Sheet: Foglio1
Estimated mean per caput supply of each major food group available for human consumption in the TP53 database countries, as extracted from the Food Balance Sheets (FBS) of the Food and Agriculture Organization of the United Nations (FAO), year 1990 (http://faostat.fao.org/site/368/DesktopDefault.aspx?PageID=368).
	Foods	Alcoholic drinks*	Animal fats	Animal products	Cereals (excluding beer)	Fish/Seafood	Fruit (excluding wine)	Meat	Milk (excluding butter)	Oilcrops	Pulses	Spices*	Starchy roots	Stimulants*	Sweeteners	Vegetable oils	Vegetables
Countries
Australia		4.9	5.6	2	25.5	0.8	3.3	19.7	9.4	0.6	0.2	0.1	3.2	0.6	14.2	7.8	1.8
Austria		7.7	10	1.8	20	0.6	5.2	13	8.9	0.8	0.3	0.1	3.3	1	12	12.1	1.5
Luxembourg		6.3	11	1.7	18.5	1	3.6	19.1	7.9	0.4	0.6	0.1	4.8	0.6	11.2	9.6	2.1
China		1.5	0.7	0.5	68.9	0.6	0.7	8.4	0.4	1.8	1.2	0.1	5.6	0	2.4	4.4	2
Denmark		6.6	10	1.7	20.6	1.9	2.2	23.5	6.8	0.2	0.3	0.1	3.6	1.2	10.9	7.5	1.6
Finland		6	5	2.1	24.3	1.9	3.7	16.9	13.8	0.3	0.5	0.1	4.9	0.7	11.5	6.5	1.2
France		6.6	7.7	2	23.8	1.2	2.6	16.2	10.7	0.7	0.6	0.1	3.6	0.7	8.9	11.4	2.4
Germany FR		8.3	9.7	1.9	21.3	0.8	4.6	14.2	9.3	0.4	0.2	0.1	4	0.7	12.1	8.8	2
Germany NL		9.3	11.5	1.7	25.5	0.8	2.8	12.1	5.9	0.4	0.3	0.1	7.8	0.3	12.6	6.8	1.4
Hong Kong		1.8	5.1	1.8	35	3	2.9	16.4	2.9	2.6	1.2	0.3	1	0.8	10.4	11.4	1.6
Iran		0	1.3	0.5	62.7	0.3	5.2	3.5	2.6	0.1	1.6	0.1	2.6	0.1	7.1	9.5	1.6
Ireland		4.8	6.5	1.9	24.3	0.8	2.4	13.9	13.3	0.4	1.1	0.1	6	0.7	10.3	11.4	1.4
Italy		4.4	4.6	1.6	32.2	1.1	4.5	11.2	7.1	0.4	1.2	0	2.1	0.4	7.8	16.8	3
Japan		5.8	1.9	1.8	39.8	6.8	1.8	5.6	3.7	4.5	0.8	0.2	2.6	0.6	10.3	9.2	2.6
Netherlands		5.3	7.8	1.9	17	0.5	4.6	12.3	11.7	1.2	0.9	0.2	5.4	2.3	13.5	12.8	1.9
New Zealand		4.9	10.3	2	22.3	1.6	4.8	16.4	10.3	1.1	0.7	0.1	2.7	0.8	14.6	5.6	1.5
Norway		3.2	5.5	1.9	27.5	4	3.4	10.6	11.8	0.3	0.3	0.1	5.3	1.5	11.4	11.2	1.3
Singapore		1	2.5	1.5	41.2	1.6	4.2	15.3	2.8	1.6	1.7	0.3	2.3	NA	16.7	3.6	2.7
Spain		5.5	1.7	1.7	20.9	1.7	4.1	20.4	6.5	0.9	1.5	0.1	5.2	0.5	9	15.8	3.1
Sweden		3.5	10	2.1	21.5	2.3	4.1	10	13.2	0.7	0.4	0.1	4.3	0.6	14.7	10.3	1.6
Switzerland		5.7	6.2	1.8	20.6	0.8	3.9	17.6	11.7	0.6	0.3	0.1	2.4	0.5	12.2	12.1	1.6
UK		5.7	8	1.6	22.1	0.9	2.6	14.6	10.5	1.2	1.6	0.1	6	0.6	12.4	10	1.7
USA		4.6	3.2	1.9	22.3	0.8	3.7	14.4	9.9	1.6	0.9	0.1	2.7	0.5	16.6	14.3	2.2
*: FBS category not considered for food availability pattern (FP) analysis and not included in the FP data matrix provided in Datamatrices S1.
