# Supplementary material for: Transitions at CpG Dinucleotides, Geographic Clustering of TP53 Mutations and Food Availability Patterns in Colorectal Cancer
Source: PLoS One. 2009 Aug 31;4(8):e6824. doi: 10.1371/journal.pone.0006824 (PMC2730577; doi:10.1371/journal.pone.0006824)
Supplement: Datamatrices S1 — Normalized datamatrix for TP53 mutation sites (MS) and mutation types (MT) assigned to 12 countries/geographic areas and normalized datamatrix for the estimated food availability patterns (FP) of the 12 countries/geographic areas in the TP53 database. Data from 2,572 TP53 exons 5–8 mutations associated with primary CRCs were retrieved from the TP53 database of the International Agency for Research on Cancer (IARC), R10 update, July - 2005, and from Mahdavinia et al., J Cell Physiol. 2008; 216(2):543–550. (0.07 MB XLS) [file pone.0006824.s005.xls]

## Sheet: Mutation Site data matrix
Normalized datamatrix for TP53 mutation sites (MS) assigned to 12 countries/geographic areas.
Data from 2,572 TP53 exons 5-8 mutations associated with primary CRCs were retrieved from the TP53 database of the International Agency for Research on Cancer (IARC), R10 update, July – 2005, and from Mahdavinia et al., J Cell Physiol. 2008; 216(2):543-550.
Codons	126	127	128	129	130	131	132	133	134	135	136	137	138	139	140	141	142	143	144	145	146	147	148	149	150	151	152	153	154	155	156	157	158	159	160	161	162	163	164	165	166	167	168	169	170	171	172	173	174
Countries-geographic areas
Australia	0	0	0	0	0	0	0	0	0	0.00662252	0	0	0.00331126	0	0	0.00993377	0	0	0	0.00662252	0.00331126	0.00662252	0	0	0.00331126	0.0264901	0.0264901	0.00993377	0	0.00331126	0.00331126	0	0.00993377	0	0	0.00331126	0	0	0	0.00331126	0	0.00331126	0	0	0	0.00331126	0.00331126	0.0231788	0
South and East Asia#	0	0.0031746	0	0.0031746	0	0	0.0031746	0.0031746	0.00634921	0.00952381	0	0.0031746	0.00634921	0	0	0.0126984	0.00952381	0.00634921	0	0.0031746	0.00634921	0	0.0031746	0.0031746	0	0.00952381	0.00634921	0.0031746	0	0.00634921	0	0.015873	0.0126984	0	0.0031746	0	0.0031746	0.00952381	0.0031746	0.0031746	0.00634921	0.00634921	0.00634921	0.0031746	0	0	0.0031746	0.0031746	0.00634921
France	0.00465116	0	0.00465116	0	0	0	0.00465116	0	0	0.00930233	0	0	0	0	0	0	0	0.0139535	0	0	0	0	0	0	0	0.0139535	0.0186047	0	0	0	0	0	0.0139535	0	0	0.00930233	0	0.00930233	0	0.00465116	0	0.00465116	0.00465116	0	0	0.00465116	0	0.00465116	0
Iran	0.0106383	0.0106383	0	0	0	0	0	0.0106383	0	0.0319149	0	0	0	0	0	0	0	0.0106383	0	0	0	0	0	0	0	0	0.0106383	0	0	0	0	0	0	0.0106383	0	0	0	0.0106383	0	0	0	0	0.0106383	0	0	0	0	0.0319149	0
Italy	0	0	0	0	0	0	0.0110497	0	0	0	0	0	0	0.00552486	0	0.0276243	0	0.0110497	0.00552486	0	0	0.00552486	0	0	0	0.00552486	0.0220994	0	0	0.00552486	0	0.0331492	0.00552486	0.00552486	0	0.0220994	0	0.0110497	0	0.0110497	0	0.00552486	0	0	0	0	0	0	0.0110497
Japan	0	0	0	0	0	0	0	0.00309598	0.00309598	0	0	0	0.00309598	0	0	0.00928793	0	0.00619195	0.00309598	0.00928793	0.0123839	0	0.00309598	0	0	0.0123839	0	0.00309598	0.00309598	0	0	0.00928793	0.00619195	0.00928793	0	0.00928793	0	0.00928793	0.00928793	0	0.00619195	0	0	0.00619195	0.00619195	0	0.00309598	0.0185759	0.00309598
Norway-Denmark	0.00617284	0.00617284	0	0.00617284	0	0	0.00617284	0	0	0.0123457	0	0	0	0	0	0.00617284	0	0.00617284	0	0	0.0123457	0	0	0	0	0.0123457	0	0	0.00617284	0	0	0	0.00617284	0	0	0	0	0	0.00617284	0	0	0	0	0	0	0	0.0123457	0.0123457	0
Spain	0	0	0	0	0	0	0.0110497	0	0.00552486	0.00552486	0.00552486	0	0	0.00552486	0	0.00552486	0	0	0	0.00552486	0.00552486	0	0	0	0	0.00552486	0.0331492	0	0.00552486	0	0	0.0165746	0.0220994	0	0	0.00552486	0	0.00552486	0	0	0	0	0.00552486	0	0.00552486	0	0	0	0.00552486
Sweden-Finland	0	0	0	0	0	0	0.004329	0	0	0.012987	0.004329	0	0	0	0.004329	0.00865801	0	0	0	0.004329	0	0	0	0	0	0.017316	0.012987	0	0	0	0.004329	0	0.012987	0	0	0.004329	0	0	0.004329	0.004329	0	0.004329	0.00865801	0	0	0.004329	0	0.004329	0
UK	0	0	0	0	0.00763359	0	0	0.00763359	0.00763359	0.0305344	0	0	0.0152672	0	0	0	0	0	0.00763359	0	0	0	0	0	0	0.0152672	0.00763359	0	0	0	0.00763359	0.00763359	0.00763359	0.00763359	0	0	0	0.00763359	0	0	0	0	0.00763359	0	0	0	0	0	0
USA	0.00429185	0	0	0	0	0	0.00429185	0	0.00429185	0.00429185	0.00429185	0	0.00429185	0	0	0.00429185	0.00429185	0	0	0	0	0.00429185	0	0	0	0	0	0	0	0	0	0.00858369	0	0.00858369	0.00429185	0	0	0	0.00429185	0.00429185	0	0.00429185	0.00429185	0	0	0	0.00858369	0.00429185	0.00429185
West and Central Europe*	0	0	0	0	0	0.00574713	0	0	0.00574713	0.00574713	0.00574713	0.00574713	0	0	0.00574713	0	0	0	0	0.00574713	0	0	0	0	0	0.0114943	0.0172414	0	0.0172414	0	0.0287356	0	0.0172414	0	0	0.00574713	0	0.0172414	0	0	0	0	0	0.00574713	0	0	0	0.0114943	0
#South and East Asia includes China, Hong Kong, Taiwan and Singapore.
*West and Central Europe includes Austria, Germany, Switzerland, The Netherlands and Luxembourg.
[truncated: 124 more columns]

## Sheet: Mutation Type data matrix
Normalized datamatrix for TP53 mutation types (MT) assigned to 12 countries/geographic areas.
Data from 2,542 TP53 exons 5-8 mutations associated with primary colorectal cancers were retrieved from the TP53 database of the International Agency for Research on Cancer (IARC), R10 update, July – 2005, and from Mahdavinia et al., J Cell Physiol. 2008; 216(2):543-550.
Mutation Type	A:T>C:G	A:T>G:C	A:T>T:A	FS	G:C>A:T	G:C>A:T at CpG	G:C>C:G	G:C>T:A
Countries-geographic areas
Australia	0.00993377	0.0198675	0.00662252	0.125828	0.0993377	0.592715	0.0562914	0.089404
South and East Asia	0.0566038	0.081761	0.0534591	0.113208	0.132075	0.415094	0.0377358	0.110063
France	0.0361991	0.0995475	0.0452489	0.0859729	0.0995475	0.506787	0.0316742	0.0950226
Iran	0.0103093	0.113402	0.0309278	0.123711	0.164948	0.43299	0.0103093	0.113402
Italy	0.021978	0.0604396	0.010989	0.120879	0.236264	0.412088	0.0604396	0.0769231
Japan	0.0153374	0.0920245	0.0582822	0.0705521	0.196319	0.417178	0.0490798	0.101227
Norway-Denmark	0.0246914	0.0617284	0.0308642	0.0987654	0.135802	0.524691	0.0308642	0.0925926
Spain	0.0164835	0.104396	0.0164835	0.0494505	0.137363	0.461538	0.0769231	0.137363
Sweden-Finland	0.0171674	0.0515021	0.0515021	0.103004	0.128755	0.549356	0.0300429	0.0686695
UK	0.0373134	0.0522388	0.0298507	0.0895522	0.104478	0.61194	0.0298507	0.0447761
USA	0.00421941	0.092827	0.0168776	0.092827	0.202532	0.518987	0.021097	0.0506329
West and Central Europe	0.0168539	0.0674157	0.0224719	0.0786517	0.162921	0.494382	0.0617978	0.0955056
#South and East Asia includes China, Hong Kong, Taiwan and Singapore.
*West and Central Europe includes Austria, Germany, Switzerland, The Netherlands and Luxembourg.

## Sheet: Food Pattern data matrix
Normalized datamatrix for the estimated food availability patterns (FP) of the12 countries/geographic areas in the TP53 database.
Food categories	Animal fats	Animal products	Cereals	Fish seafood	Fruit	Meat	Milk	Oil crops	Pulses	Starchy roots	Sweeeteners	Vegetable oils	Vegetables
Countries-geographic areas
Australia	0.0595112	0.021254	0.270988	0.00850159	0.0350691	0.209352	0.0998937	0.0063762	0.0021254	0.0340064	0.150903	0.0828905	0.0191286
South and East Asia# °	0.00744085	0.00521407	0.703623	0.00629481	0.00737012	0.0866507	0.00428453	0.0184806	0.0123087	0.0570691	0.0253482	0.0454242	0.0204908
France	0.083878	0.0217865	0.259259	0.0130719	0.0283224	0.176471	0.116558	0.00762527	0.00653595	0.0392157	0.0969499	0.124183	0.0261438
Iran	0.0131846	0.00507099	0.635903	0.0030426	0.0527383	0.035497	0.0263692	0.0010142	0.0162272	0.0263692	0.0720081	0.0963489	0.0162272
Italy	0.0491453	0.017094	0.344017	0.0117521	0.0480769	0.119658	0.0758547	0.0042735	0.0128205	0.0224359	0.0833333	0.179487	0.0320513
Japan	0.0207877	0.0196937	0.435449	0.0743982	0.0196937	0.0612691	0.0404814	0.0492341	0.00875274	0.0284464	0.112691	0.100656	0.0284464
Norway-Denmark°	0.0861372	0.0193617	0.256505	0.0308144	0.0296581	0.191054	0.0979823	0.00265174	0.00324419	0.0472424	0.120317	0.0991958	0.0158355
Spain	0.0183784	0.0183784	0.225946	0.0183784	0.0443243	0.220541	0.0702703	0.00972973	0.0162162	0.0562162	0.0972973	0.170811	0.0335135
Sweden-Finland°	0.0865982	0.0222826	0.239057	0.022844	0.0419434	0.133031	0.142403	0.00586678	0.0046345	0.0479674	0.143492	0.0944637	0.0154165
UK	0.0858369	0.0171674	0.237124	0.00965665	0.027897	0.156652	0.112661	0.0128755	0.0171674	0.0643777	0.133047	0.107296	0.0182403
USA	0.0338624	0.0201058	0.235979	0.00846561	0.0391534	0.152381	0.104762	0.0169312	0.00952381	0.0285714	0.175661	0.151323	0.0232804
West and Central Europe* °	0.107323	0.0204927	0.233094	0.00852312	0.0474515	0.157891	0.101342	0.00597214	0.00387293	0.0515288	0.136345	0.105482	0.0206813
#South and East Asia includes China, Hong Kong, Taiwan and Singapore.
*West and Central Europe includes Austria, Germany, Switzerland, The Netherlands and Luxembourg.
°For geographic areas weighted average availabilities were calculated adjusting for the 1990 population sizes of each included country.

## Sheet: countries summary
Mutation Sites (MS)			Mutation Types (MT)
Countries/geographic areas			Countries/geographic areas
Australia	302		Australia	302
South and East Asia	315		South and East Asia	318
France	215		France	221
Iran	94		Iran	97
Italy	181		Italy	182
Japan	323		Japan	326
Norway-Denmark	162		Norway-Denmark	162
Spain	181		Spain	182
Sweden-Finland	231		Sweden-Finland	233
UK	131		UK	134
USA	233		USA	237
West and Central Europe	174		West and Central Europe	178
Total	2542		Total	2572
