# Supplementary material for: Transitions at CpG Dinucleotides, Geographic Clustering of TP53 Mutations and Food Availability Patterns in Colorectal Cancer
Source: PLoS One. 2009 Aug 31;4(8):e6824. doi: 10.1371/journal.pone.0006824 (PMC2730577; doi:10.1371/journal.pone.0006824)
Supplement: Database S1 — List of 2,572 TP53 exons 5–8 mutations reported in association with primary colorectal cancers, including 2,475 from 11 countries/geographic areas, extracted from the TP53 database of the International Agency for Research on Cancer (IARC), R10 update, July 2005, and 97 from Iran (Mahdavinia et al., J Cell Physiol. 2008;216:543–550). (0.61 MB XLS) [file pone.0006824.s006.xls]

## Sheet: CRC-mutation database
List of 2572 TP53 exons 5-8 mutations reported in association with primary colorectal cancers, including 2,475 from 11 countries/geographic areas, extracted from the TP53 database of the International Agency for Research on Cancer (IARC), R10 update, July 2005, and 97 from Iran (Mahdavinia et al., J Cell Physiol. 2008;216:543-550).
Mutation_ID	Exon/Intron	Codon_number	Genomic_nt	CpG_site	Splice_site	Type	Description	WT_codon	Mutant_codon	WT_AA	Aminoacid	ProtDescription	Effect	Country/Geographic area	Country
9600	5-exon	141	13101	0	0	G:C>A:T	G to A	TGC	TAC	Cys	Tyr	p.C141Y	missense	Australia-New Zealand	New Zealand
9599	7-exon	248	14070	-1	0	G:C>T:A	G to T	CGG	CTG	Arg	Leu	p.R248L	missense	Australia-New Zealand	New Zealand
9598	5-exon	147	13118	0	0	G:C>A:T	G to A	GTT	ATT	Val	Ile	p.V147I	missense	Australia-New Zealand	New Zealand
9601	5-exon	175	13203	-1	0	G:C>A:T at CpG	G to A	CGC	CAC	Arg	His	p.R175H	missense	Australia-New Zealand	New Zealand
9597	7-exon	241	14049	0	0	FS	-1	TCC	NA	Ser	NA	NA	FS	Australia-New Zealand	New Zealand
9596	8-exon	279	14505	0	0	G:C>A:T	G to A	GGG	GAG	Gly	Glu	p.G279E	missense	Australia-New Zealand	New Zealand
3402	7-exon	254	14087	0	0	FS	1	ATC	NA	Ile	NA	NA	FS	Australia-New Zealand	Australia
3404	5-exon	153	13136	0	0	FS	9	CCC	NA	Pro	NA	NA	other	Australia-New Zealand	Australia
3392	7-exon	242	14051	0	0	FS	4	TGC	NA	Cys	NA	NA	FS	Australia-New Zealand	Australia
3403	5-exon	175	13203	-1	0	G:C>A:T at CpG	G to A	CGC	CAC	Arg	His	p.R175H	missense	Australia-New Zealand	Australia
3406	5-exon	175	13203	-1	0	G:C>A:T at CpG	G to A	CGC	CAC	Arg	His	p.R175H	missense	Australia-New Zealand	Australia
3401	7-exon	248	14069	-1	0	G:C>A:T at CpG	C to T	CGG	TGG	Arg	Trp	p.R248W	missense	Australia-New Zealand	Australia
3400	5-exon	175	13203	-1	0	G:C>A:T at CpG	G to A	CGC	CAC	Arg	His	p.R175H	missense	Australia-New Zealand	Australia
3399	5-exon	175	13203	-1	0	G:C>A:T at CpG	G to A	CGC	CAC	Arg	His	p.R175H	missense	Australia-New Zealand	Australia
3398	5-exon	175	13202	-1	0	G:C>A:T at CpG	C to T	CGC	TGC	Arg	Cys	p.R175C	missense	Australia-New Zealand	Australia
3397	5-exon	173	13196	0	0	FS	-1	GTG	NA	Val	NA	NA	FS	Australia-New Zealand	Australia
3396	5-exon	186	13235	-1	0	FS	-1	GAT	NA	Asp	NA	NA	FS	Australia-New Zealand	Australia
3395	5-exon	175	13203	-1	0	G:C>A:T at CpG	G to A	CGC	CAC	Arg	His	p.R175H	missense	Australia-New Zealand	Australia
3394	5-exon	152	13134	-1	0	G:C>A:T at CpG	C to T	CCG	CTG	Pro	Leu	p.P152L	missense	Australia-New Zealand	Australia
3393	5-exon	175	13203	-1	0	G:C>A:T at CpG	G to A	CGC	CAC	Arg	His	p.R175H	missense	Australia-New Zealand	Australia
3405	6-exon	214	13402	0	0	A:T>C:G	T to G	CAT	CAG	His	Gln	p.H214Q	missense	Australia-New Zealand	Australia
14488	5-exon	135	13084	0	0	G:C>C:G	C to G	TGC	TGG	Cys	Trp	p.C135W	missense	Australia-New Zealand	Australia
14947	5-exon	135	13083	0	0	G:C>A:T	G to A	TGC	TAC	Cys	Tyr	p.C135Y	missense	Australia-New Zealand	Australia
14948	5-exon	138	13092	0	0	G:C>A:T	C to T	GCC	GTC	Ala	Val	p.A138V	missense	Australia-New Zealand	Australia
14949	5-exon	141	13100	0	0	A:T>G:C	T to C	TGC	CGC	Cys	Arg	p.C141R	missense	Australia-New Zealand	Australia
14950	5-exon	141	13101	0	0	G:C>A:T	G to A	TGC	TAC	Cys	Tyr	p.C141Y	missense	Australia-New Zealand	Australia
14951	5-exon	145	13113	0	0	A:T>G:C	T to C	CTG	CCG	Leu	Pro	p.L145P	missense	Australia-New Zealand	Australia
14952	5-exon	145	13112	0	0	G:C>C:G	C to G	CTG	GTG	Leu	Val	p.L145V	missense	Australia-New Zealand	Australia
14953	5-exon	146	13116	0	0	G:C>A:T	G to A	TGG	TAG	Trp	STOP	p.W146X	nonsense	Australia-New Zealand	Australia
14954	5-exon	147	13118	0	0	FS	-1	GTT	NA	Val	NA	NA	FS	Australia-New Zealand	Australia
14955	5-exon	150	13127	0	0	FS	8	ACA	NA	Thr	NA	NA	FS	Australia-New Zealand	Australia
14956	5-exon	151	13131	0	0	G:C>C:G	C to G	CCC	CGC	Pro	Arg	p.P151R	missense	Australia-New Zealand	Australia
14957	5-exon	151	13130	0	0	G:C>A:T	C to T	CCC	TCC	Pro	Ser	p.P151S	missense	Australia-New Zealand	Australia
14958	5-exon	151	13130	0	0	G:C>A:T	C to T	CCC	TCC	Pro	Ser	p.P151S	missense	Australia-New Zealand	Australia
14959	5-exon	151	13130	0	0	G:C>T:A	C to A	CCC	ACC	Pro	Thr	p.P151T	missense	Australia-New Zealand	Australia
14960	5-exon	151	13130	0	0	G:C>T:A	C to A	CCC	ACC	Pro	Thr	p.P151T	missense	Australia-New Zealand	Australia
14961	5-exon	151	13130	0	0	FS	1	CCC	NA	Pro	NA	NA	FS	Australia-New Zealand	Australia
14962	5-exon	151	13130	0	0	FS	-1	CCC	NA	Pro	NA	NA	FS	Australia-New Zealand	Australia
14963	5-exon	151	13130	0	0	FS	1	CCC	NA	Pro	NA	NA	FS	Australia-New Zealand	Australia
14964	5-exon	152	13134	-1	0	G:C>C:G	C to G	CCG	CGG	Pro	Arg	p.P152R	missense	Australia-New Zealand	Australia
14965	5-exon	152	13134	-1	0	G:C>A:T at CpG	C to T	CCG	CTG	Pro	Leu	p.P152L	missense	Australia-New Zealand	Australia
14966	5-exon	152	13134	-1	0	G:C>A:T at CpG	C to T	CCG	CTG	Pro	Leu	p.P152L	missense	Australia-New Zealand	Australia
14967	5-exon	152	13133	0	0	FS	-1	CCG	NA	Pro	NA	NA	FS	Australia-New Zealand	Australia
14968	5-exon	152	13133	0	0	FS	1	CCG	NA	Pro	NA	NA	FS	Australia-New Zealand	Australia
14969	5-exon	152	13133	0	0	FS	1	CCG	NA	Pro	NA	NA	FS	Australia-New Zealand	Australia
14970	5-exon	152	13133	0	0	FS	-1	CCG	NA	Pro	NA	NA	FS	Australia-New Zealand	Australia
14971	5-exon	153	13136	0	0	FS	8	CCC	NA	Pro	NA	NA	FS	Australia-New Zealand	Australia
14972	5-exon	153	13136	0	0	FS	1	CCC	NA	Pro	NA	NA	FS	Australia-New Zealand	Australia
14973	5-exon	155	13143	0	0	G:C>T:A	C to A	ACC	AAC	Thr	Asn	p.T155N	missense	Australia-New Zealand	Australia
14974	5-exon	156	13145	-1	0	FS	-1	CGC	NA	Arg	NA	NA	FS	Australia-New Zealand	Australia
14975	5-exon	158	13152	-1	0	G:C>A:T at CpG	G to A	CGC	CAC	Arg	His	p.R158H	missense	Australia-New Zealand	Australia
14976	5-exon	158	13152	-1	0	G:C>A:T at CpG	G to A	CGC	CAC	Arg	His	p.R158H	missense	Australia-New Zealand	Australia
14977	5-exon	158	13151	-1	0	FS	-13	CGC	NA	Arg	NA	NA	FS	Australia-New Zealand	Australia
14978	5-exon	161	13160	0	0	G:C>A:T	G to A	GCC	ACC	Ala	Thr	p.A161T	missense	Australia-New Zealand	Australia
14979	5-exon	165	13172	0	0	G:C>A:T	C to T	CAG	TAG	Gln	STOP	p.Q165X	nonsense	Australia-New Zealand	Australia
14980	5-exon	167	13178	0	0	G:C>A:T	C to T	CAG	TAG	Gln	STOP	p.Q167X	nonsense	Australia-New Zealand	Australia
14981	5-exon	171	13190	0	0	FS	-6	GAG	NA	Glu	NA	NA	other	Australia-New Zealand	Australia
14982	5-exon	172	13193	0	0	G:C>T:A	G to T	GTT	TTT	Val	Phe	p.V172F	missense	Australia-New Zealand	Australia
14983	5-exon	173	13196	0	0	G:C>T:A	G to T	GTG	TTG	Val	Leu	p.V173L	missense	Australia-New Zealand	Australia
14984	5-exon	173	13196	0	0	G:C>T:A	G to T	GTG	TTG	Val	Leu	p.V173L	missense	Australia-New Zealand	Australia
14985	5-exon	173	13196	0	0	G:C>C:G	G to C	GTG	CTG	Val	Leu	p.V173L	missense	Australia-New Zealand	Australia
14986	5-exon	173	13196	0	0	G:C>T:A	G to T	GTG	TTG	Val	Leu	p.V173L	missense	Australia-New Zealand	Australia
14987	5-exon	173	13196	0	0	G:C>A:T	G to A	GTG	ATG	Val	Met	p.V173M	missense	Australia-New Zealand	Australia
14988	5-exon	175	13202	-1	0	G:C>A:T at CpG	C to T	CGC	TGC	Arg	Cys	p.R175C	missense	Australia-New Zealand	Australia
14989	5-exon	175	13202	-1	0	G:C>A:T at CpG	C to T	CGC	TGC	Arg	Cys	p.R175C	missense	Australia-New Zealand	Australia
14990	5-exon	175	13202	-1	0	G:C>C:G	C to G	CGC	GGC	Arg	Gly	p.R175G	missense	Australia-New Zealand	Australia
14991	5-exon	175	13203	-1	0	G:C>A:T at CpG	G to A	CGC	CAC	Arg	His	p.R175H	missense	Australia-New Zealand	Australia
14992	5-exon	175	13203	-1	0	G:C>A:T at CpG	G to A	CGC	CAC	Arg	His	p.R175H	missense	Australia-New Zealand	Australia
14993	5-exon	175	13203	-1	0	G:C>A:T at CpG	G to A	CGC	CAC	Arg	His	p.R175H	missense	Australia-New Zealand	Australia
14994	5-exon	175	13203	-1	0	G:C>A:T at CpG	G to A	CGC	CAC	Arg	His	p.R175H	missense	Australia-New Zealand	Australia
14995	5-exon	175	13203	-1	0	G:C>A:T at CpG	G to A	CGC	CAC	Arg	His	p.R175H	missense	Australia-New Zealand	Australia
14996	5-exon	175	13203	-1	0	G:C>A:T at CpG	G to A	CGC	CAC	Arg	His	p.R175H	missense	Australia-New Zealand	Australia
14997	5-exon	175	13203	-1	0	G:C>A:T at CpG	G to A	CGC	CAC	Arg	His	p.R175H	missense	Australia-New Zealand	Australia
14998	5-exon	175	13203	-1	0	G:C>A:T at CpG	G to A	CGC	CAC	Arg	His	p.R175H	missense	Australia-New Zealand	Australia
14999	5-exon	175	13203	-1	0	G:C>A:T at CpG	G to A	CGC	CAC	Arg	His	p.R175H	missense	Australia-New Zealand	Australia
15000	5-exon	175	13203	-1	0	G:C>A:T at CpG	G to A	CGC	CAC	Arg	His	p.R175H	missense	Australia-New Zealand	Australia
15001	5-exon	175	13203	-1	0	G:C>A:T at CpG	G to A	CGC	CAC	Arg	His	p.R175H	missense	Australia-New Zealand	Australia
15002	5-exon	175	13203	-1	0	G:C>A:T at CpG	G to A	CGC	CAC	Arg	His	p.R175H	missense	Australia-New Zealand	Australia
15003	5-exon	175	13203	-1	0	G:C>A:T at CpG	G to A	CGC	CAC	Arg	His	p.R175H	missense	Australia-New Zealand	Australia
15004	5-exon	175	13203	-1	0	G:C>A:T at CpG	G to A	CGC	CAC	Arg	His	p.R175H	missense	Australia-New Zealand	Australia
15005	5-exon	175	13203	-1	0	G:C>A:T at CpG	G to A	CGC	CAC	Arg	His	p.R175H	missense	Australia-New Zealand	Australia
15006	5-exon	175	13203	-1	0	G:C>A:T at CpG	G to A	CGC	CAC	Arg	His	p.R175H	missense	Australia-New Zealand	Australia
15007	5-exon	175	13203	-1	0	G:C>A:T at CpG	G to A	CGC	CAC	Arg	His	p.R175H	missense	Australia-New Zealand	Australia
15008	5-exon	175	13203	-1	0	G:C>A:T at CpG	G to A	CGC	CAC	Arg	His	p.R175H	missense	Australia-New Zealand	Australia
15009	5-exon	175	13203	-1	0	G:C>A:T at CpG	G to A	CGC	CAC	Arg	His	p.R175H	missense	Australia-New Zealand	Australia
15010	5-exon	175	13203	-1	0	G:C>A:T at CpG	G to A	CGC	CAC	Arg	His	p.R175H	missense	Australia-New Zealand	Australia
15011	5-exon	175	13203	-1	0	G:C>A:T at CpG	G to A	CGC	CAC	Arg	His	p.R175H	missense	Australia-New Zealand	Australia
15012	5-exon	175	13203	-1	0	G:C>A:T at CpG	G to A	CGC	CAC	Arg	His	p.R175H	missense	Australia-New Zealand	Australia
15013	5-exon	175	13203	-1	0	G:C>A:T at CpG	G to A	CGC	CAC	Arg	His	p.R175H	missense	Australia-New Zealand	Australia
15014	5-exon	175	13203	-1	0	G:C>A:T at CpG	G to A	CGC	CAC	Arg	His	p.R175H	missense	Australia-New Zealand	Australia
15015	5-exon	175	13203	-1	0	G:C>A:T at CpG	G to A	CGC	CAC	Arg	His	p.R175H	missense	Australia-New Zealand	Australia
15016	5-exon	175	13203	-1	0	G:C>A:T at CpG	G to A	CGC	CAC	Arg	His	p.R175H	missense	Australia-New Zealand	Australia
15017	5-exon	175	13203	-1	0	G:C>A:T at CpG	G to A	CGC	CAC	Arg	His	p.R175H	missense	Australia-New Zealand	Australia
15018	5-exon	175	13203	-1	0	G:C>A:T at CpG	G to A	CGC	CAC	Arg	His	p.R175H	missense	Australia-New Zealand	Australia
15019	5-exon	175	13203	-1	0	G:C>A:T at CpG	G to A	CGC	CAC	Arg	His	p.R175H	missense	Australia-New Zealand	Australia
15020	5-exon	175	13203	-1	0	G:C>A:T at CpG	G to A	CGC	CAC	Arg	His	p.R175H	missense	Australia-New Zealand	Australia
15021	5-exon	175	13203	-1	0	G:C>A:T at CpG	G to A	CGC	CAC	Arg	His	p.R175H	missense	Australia-New Zealand	Australia
15022	5-exon	175	13203	-1	0	G:C>A:T at CpG	G to A	CGC	CAC	Arg	His	p.R175H	missense	Australia-New Zealand	Australia
15023	5-exon	175	13203	-1	0	G:C>A:T at CpG	G to A	CGC	CAC	Arg	His	p.R175H	missense	Australia-New Zealand	Australia
15024	5-exon	175	13203	-1	0	G:C>A:T at CpG	G to A	CGC	CAC	Arg	His	p.R175H	missense	Australia-New Zealand	Australia
15025	5-exon	175	13203	-1	0	G:C>A:T at CpG	G to A	CGC	CAC	Arg	His	p.R175H	missense	Australia-New Zealand	Australia
15026	5-exon	175	13203	-1	0	G:C>A:T at CpG	G to A	CGC	CAC	Arg	His	p.R175H	missense	Australia-New Zealand	Australia
15027	5-exon	175	13203	-1	0	G:C>A:T at CpG	G to A	CGC	CAC	Arg	His	p.R175H	missense	Australia-New Zealand	Australia
15028	5-exon	175	13203	-1	0	G:C>A:T at CpG	G to A	CGC	CAC	Arg	His	p.R175H	missense	Australia-New Zealand	Australia
15029	5-exon	175	13203	-1	0	G:C>A:T at CpG	G to A	CGC	CAC	Arg	His	p.R175H	missense	Australia-New Zealand	Australia
15030	5-exon	175	13203	-1	0	G:C>A:T at CpG	G to A	CGC	CAC	Arg	His	p.R175H	missense	Australia-New Zealand	Australia
15031	5-exon	175	13203	-1	0	G:C>A:T at CpG	G to A	CGC	CAC	Arg	His	p.R175H	missense	Australia-New Zealand	Australia
15032	5-exon	175	13203	-1	0	G:C>A:T at CpG	G to A	CGC	CAC	Arg	His	p.R175H	missense	Australia-New Zealand	Australia
15033	5-exon	175	13203	-1	0	G:C>A:T at CpG	G to A	CGC	CAC	Arg	His	p.R175H	missense	Australia-New Zealand	Australia
15034	5-exon	175	13203	-1	0	G:C>A:T at CpG	G to A	CGC	CAC	Arg	His	p.R175H	missense	Australia-New Zealand	Australia
15035	5-exon	175	13203	-1	0	G:C>A:T at CpG	G to A	CGC	CAC	Arg	His	p.R175H	missense	Australia-New Zealand	Australia
15036	5-exon	175	13203	-1	0	G:C>A:T at CpG	G to A	CGC	CAC	Arg	His	p.R175H	missense	Australia-New Zealand	Australia
15037	5-exon	175	13203	-1	0	G:C>A:T at CpG	G to A	CGC	CAC	Arg	His	p.R175H	missense	Australia-New Zealand	Australia
15038	5-exon	175	13203	-1	0	G:C>A:T at CpG	G to A	CGC	CAC	Arg	His	p.R175H	missense	Australia-New Zealand	Australia
15039	5-exon	175	13203	-1	0	G:C>A:T at CpG	G to A	CGC	CAC	Arg	His	p.R175H	missense	Australia-New Zealand	Australia
15040	5-exon	175	13203	-1	0	G:C>A:T at CpG	G to A	CGC	CAC	Arg	His	p.R175H	missense	Australia-New Zealand	Australia
15041	5-exon	175	13203	-1	0	G:C>A:T at CpG	G to A	CGC	CAC	Arg	His	p.R175H	missense	Australia-New Zealand	Australia
15042	5-exon	175	13203	-1	0	G:C>A:T at CpG	G to A	CGC	CAC	Arg	His	p.R175H	missense	Australia-New Zealand	Australia
15043	5-exon	175	13203	-1	0	G:C>A:T at CpG	G to A	CGC	CAC	Arg	His	p.R175H	missense	Australia-New Zealand	Australia
15044	5-exon	175	13203	-1	0	G:C>A:T at CpG	G to A	CGC	CAC	Arg	His	p.R175H	missense	Australia-New Zealand	Australia
15045	5-exon	175	13203	-1	0	G:C>A:T at CpG	G to A	CGC	CAC	Arg	His	p.R175H	missense	Australia-New Zealand	Australia
15046	5-exon	176	13206	0	0	G:C>T:A	G to T	TGC	TTC	Cys	Phe	p.C176F	missense	Australia-New Zealand	Australia
15047	5-exon	176	13206	0	0	G:C>T:A	G to T	TGC	TTC	Cys	Phe	p.C176F	missense	Australia-New Zealand	Australia
15048	5-exon	176	13206	0	0	G:C>T:A	G to T	TGC	TTC	Cys	Phe	p.C176F	missense	Australia-New Zealand	Australia
15049	5-exon	176	13206	0	0	G:C>C:G	G to C	TGC	TCC	Cys	Ser	p.C176S	missense	Australia-New Zealand	Australia
15050	5-exon	177	13208	0	0	FS	-18	CCC	NA	Pro	NA	NA	other	Australia-New Zealand	Australia
15051	5-exon	177	13208	0	0	FS	-18	CCC	NA	Pro	NA	NA	other	Australia-New Zealand	Australia
15052	5-exon	177	13208	0	0	FS	-1	CCC	NA	Pro	NA	NA	FS	Australia-New Zealand	Australia
15053	5-exon	179	13214	0	0	G:C>T:A	C to A	CAT	AAT	His	Asn	p.H179N	missense	Australia-New Zealand	Australia
15054	5-exon	179	13214	0	0	G:C>A:T	C to T	CAT	TAT	His	Tyr	p.H179Y	missense	Australia-New Zealand	Australia
15055	5-exon	179	13214	0	0	G:C>A:T	C to T	CAT	TAT	His	Tyr	p.H179Y	missense	Australia-New Zealand	Australia
15056	5-exon	180	13217	0	0	G:C>A:T	G to A	GAG	AAG	Glu	Lys	p.E180K	missense	Australia-New Zealand	Australia
15057	5-exon	181	13221	-1	0	G:C>A:T at CpG	G to A	CGC	CAC	Arg	His	p.R181H	missense	Australia-New Zealand	Australia
15058	5-exon	183	13227	0	0	G:C>C:G	C to G	TCA	TGA	Ser	STOP	p.S183X	nonsense	Australia-New Zealand	Australia
15059	6-exon	214	13402	0	0	A:T>C:G	T to G	CAT	CAG	His	Gln	p.H214Q	missense	Australia-New Zealand	Australia
15060	7-exon	225	14000	0	0	FS	6	GTT	NA	Val	NA	NA	other	Australia-New Zealand	Australia
15061	7-exon	231	14018	0	0	FS	-1	ACC	NA	Thr	NA	NA	FS	Australia-New Zealand	Australia
15062	7-exon	234	14027	0	0	FS	-3	TAC	NA	Tyr	NA	NA	other	Australia-New Zealand	Australia
15063	7-exon	237	14038	0	0	G:C>C:G	G to C	ATG	ATC	Met	Ile	p.M237I	missense	Australia-New Zealand	Australia
15064	7-exon	240	14045	0	0	A:T>G:C	A to G	AGT	GGT	Ser	Gly	p.S240G	missense	Australia-New Zealand	Australia
15065	7-exon	242	14051	0	0	FS	3	TGC	NA	Cys	NA	NA	other	Australia-New Zealand	Australia
15066	7-exon	244	14058	0	0	G:C>A:T	G to A	GGC	GAC	Gly	Asp	p.G244D	missense	Australia-New Zealand	Australia
15067	7-exon	244	14058	0	0	G:C>A:T	G to A	GGC	GAC	Gly	Asp	p.G244D	missense	Australia-New Zealand	Australia
15068	7-exon	244	14058	0	0	G:C>A:T	G to A	GGC	GAC	Gly	Asp	p.G244D	missense	Australia-New Zealand	Australia
15069	7-exon	244	14057	0	0	G:C>T:A	G to T	GGC	TGC	Gly	Cys	p.G244C	missense	Australia-New Zealand	Australia
15070	7-exon	244	14057	0	0	FS	-1	GGC	NA	Gly	NA	NA	FS	Australia-New Zealand	Australia
15071	7-exon	244	14058	0	0	G:C>T:A	G to T	GGC	GTC	Gly	Val	p.G244V	missense	Australia-New Zealand	Australia
15072	7-exon	245	14060	-1	0	G:C>C:G	G to C	GGC	CGC	Gly	Arg	p.G245R	missense	Australia-New Zealand	Australia
15073	7-exon	245	14061	0	0	G:C>A:T	G to A	GGC	GAC	Gly	Asp	p.G245D	missense	Australia-New Zealand	Australia
15074	7-exon	245	14060	-1	0	G:C>T:A	G to T	GGC	TGC	Gly	Cys	p.G245C	missense	Australia-New Zealand	Australia
15075	7-exon	245	14060	-1	0	G:C>A:T at CpG	G to A	GGC	AGC	Gly	Ser	p.G245S	missense	Australia-New Zealand	Australia
15076	7-exon	245	14060	-1	0	G:C>A:T at CpG	G to A	GGC	AGC	Gly	Ser	p.G245S	missense	Australia-New Zealand	Australia
15077	7-exon	245	14060	-1	0	G:C>A:T at CpG	G to A	GGC	AGC	Gly	Ser	p.G245S	missense	Australia-New Zealand	Australia
15078	7-exon	245	14060	-1	0	G:C>A:T at CpG	G to A	GGC	AGC	Gly	Ser	p.G245S	missense	Australia-New Zealand	Australia
15079	7-exon	245	14060	-1	0	G:C>A:T at CpG	G to A	GGC	AGC	Gly	Ser	p.G245S	missense	Australia-New Zealand	Australia
15080	7-exon	245	14060	-1	0	G:C>A:T at CpG	G to A	GGC	AGC	Gly	Ser	p.G245S	missense	Australia-New Zealand	Australia
15081	7-exon	245	14060	-1	0	G:C>A:T at CpG	G to A	GGC	AGC	Gly	Ser	p.G245S	missense	Australia-New Zealand	Australia
15082	7-exon	245	14060	-1	0	G:C>A:T at CpG	G to A	GGC	AGC	Gly	Ser	p.G245S	missense	Australia-New Zealand	Australia
15083	7-exon	245	14060	-1	0	G:C>A:T at CpG	G to A	GGC	AGC	Gly	Ser	p.G245S	missense	Australia-New Zealand	Australia
15084	7-exon	245	14060	-1	0	G:C>A:T at CpG	G to A	GGC	AGC	Gly	Ser	p.G245S	missense	Australia-New Zealand	Australia
15085	7-exon	245	14060	-1	0	G:C>A:T at CpG	G to A	GGC	AGC	Gly	Ser	p.G245S	missense	Australia-New Zealand	Australia
15086	7-exon	245	14060	-1	0	G:C>A:T at CpG	G to A	GGC	AGC	Gly	Ser	p.G245S	missense	Australia-New Zealand	Australia
15087	7-exon	245	14060	-1	0	G:C>A:T at CpG	G to A	GGC	AGC	Gly	Ser	p.G245S	missense	Australia-New Zealand	Australia
15088	7-exon	245	14060	-1	0	G:C>A:T at CpG	G to A	GGC	AGC	Gly	Ser	p.G245S	missense	Australia-New Zealand	Australia
15089	7-exon	245	14060	-1	0	G:C>A:T at CpG	G to A	GGC	AGC	Gly	Ser	p.G245S	missense	Australia-New Zealand	Australia
15090	7-exon	245	14060	-1	0	G:C>A:T at CpG	G to A	GGC	AGC	Gly	Ser	p.G245S	missense	Australia-New Zealand	Australia
15091	7-exon	245	14060	-1	0	G:C>A:T at CpG	G to A	GGC	AGC	Gly	Ser	p.G245S	missense	Australia-New Zealand	Australia
15092	7-exon	245	14061	0	0	G:C>T:A	G to T	GGC	GTC	Gly	Val	p.G245V	missense	Australia-New Zealand	Australia
15093	7-exon	245	14061	0	0	G:C>T:A	G to T	GGC	GTC	Gly	Val	p.G245V	missense	Australia-New Zealand	Australia
15094	7-exon	248	14070	-1	0	G:C>A:T at CpG	G to A	CGG	CAG	Arg	Gln	p.R248Q	missense	Australia-New Zealand	Australia
15095	7-exon	248	14070	-1	0	G:C>A:T at CpG	G to A	CGG	CAG	Arg	Gln	p.R248Q	missense	Australia-New Zealand	Australia
15096	7-exon	248	14070	-1	0	G:C>A:T at CpG	G to A	CGG	CAG	Arg	Gln	p.R248Q	missense	Australia-New Zealand	Australia
15097	7-exon	248	14070	-1	0	G:C>A:T at CpG	G to A	CGG	CAG	Arg	Gln	p.R248Q	missense	Australia-New Zealand	Australia
15098	7-exon	248	14070	-1	0	G:C>A:T at CpG	G to A	CGG	CAG	Arg	Gln	p.R248Q	missense	Australia-New Zealand	Australia
15099	7-exon	248	14070	-1	0	G:C>A:T at CpG	G to A	CGG	CAG	Arg	Gln	p.R248Q	missense	Australia-New Zealand	Australia
15100	7-exon	248	14070	-1	0	G:C>A:T at CpG	G to A	CGG	CAG	Arg	Gln	p.R248Q	missense	Australia-New Zealand	Australia
15101	7-exon	248	14070	-1	0	G:C>A:T at CpG	G to A	CGG	CAG	Arg	Gln	p.R248Q	missense	Australia-New Zealand	Australia
15102	7-exon	248	14070	-1	0	G:C>A:T at CpG	G to A	CGG	CAG	Arg	Gln	p.R248Q	missense	Australia-New Zealand	Australia
15103	7-exon	248	14070	-1	0	G:C>A:T at CpG	G to A	CGG	CAG	Arg	Gln	p.R248Q	missense	Australia-New Zealand	Australia
15104	7-exon	248	14070	-1	0	G:C>A:T at CpG	G to A	CGG	CAG	Arg	Gln	p.R248Q	missense	Australia-New Zealand	Australia
15105	7-exon	248	14070	-1	0	G:C>A:T at CpG	G to A	CGG	CAG	Arg	Gln	p.R248Q	missense	Australia-New Zealand	Australia
15106	7-exon	248	14070	-1	0	G:C>A:T at CpG	G to A	CGG	CAG	Arg	Gln	p.R248Q	missense	Australia-New Zealand	Australia
15107	7-exon	248	14070	-1	0	G:C>A:T at CpG	G to A	CGG	CAG	Arg	Gln	p.R248Q	missense	Australia-New Zealand	Australia
15108	7-exon	248	14070	-1	0	G:C>A:T at CpG	G to A	CGG	CAG	Arg	Gln	p.R248Q	missense	Australia-New Zealand	Australia
15109	7-exon	248	14070	-1	0	G:C>A:T at CpG	G to A	CGG	CAG	Arg	Gln	p.R248Q	missense	Australia-New Zealand	Australia
15110	7-exon	248	14070	-1	0	G:C>A:T at CpG	G to A	CGG	CAG	Arg	Gln	p.R248Q	missense	Australia-New Zealand	Australia
15111	7-exon	248	14070	-1	0	G:C>A:T at CpG	G to A	CGG	CAG	Arg	Gln	p.R248Q	missense	Australia-New Zealand	Australia
15112	7-exon	248	14070	-1	0	G:C>A:T at CpG	G to A	CGG	CAG	Arg	Gln	p.R248Q	missense	Australia-New Zealand	Australia
15113	7-exon	248	14070	-1	0	G:C>A:T at CpG	G to A	CGG	CAG	Arg	Gln	p.R248Q	missense	Australia-New Zealand	Australia
15114	7-exon	248	14070	-1	0	G:C>A:T at CpG	G to A	CGG	CAG	Arg	Gln	p.R248Q	missense	Australia-New Zealand	Australia
15115	7-exon	248	14070	-1	0	G:C>A:T at CpG	G to A	CGG	CAG	Arg	Gln	p.R248Q	missense	Australia-New Zealand	Australia
15116	7-exon	248	14069	-1	0	G:C>A:T at CpG	C to T	CGG	TGG	Arg	Trp	p.R248W	missense	Australia-New Zealand	Australia
15117	7-exon	248	14069	-1	0	G:C>A:T at CpG	C to T	CGG	TGG	Arg	Trp	p.R248W	missense	Australia-New Zealand	Australia
15118	7-exon	248	14069	-1	0	G:C>A:T at CpG	C to T	CGG	TGG	Arg	Trp	p.R248W	missense	Australia-New Zealand	Australia
15119	7-exon	248	14069	-1	0	G:C>A:T at CpG	C to T	CGG	TGG	Arg	Trp	p.R248W	missense	Australia-New Zealand	Australia
15120	7-exon	248	14069	-1	0	G:C>A:T at CpG	C to T	CGG	TGG	Arg	Trp	p.R248W	missense	Australia-New Zealand	Australia
15121	7-exon	248	14069	-1	0	G:C>A:T at CpG	C to T	CGG	TGG	Arg	Trp	p.R248W	missense	Australia-New Zealand	Australia
15122	7-exon	248	14069	-1	0	G:C>A:T at CpG	C to T	CGG	TGG	Arg	Trp	p.R248W	missense	Australia-New Zealand	Australia
15123	7-exon	248	14069	-1	0	G:C>A:T at CpG	C to T	CGG	TGG	Arg	Trp	p.R248W	missense	Australia-New Zealand	Australia
15124	7-exon	248	14069	-1	0	G:C>A:T at CpG	C to T	CGG	TGG	Arg	Trp	p.R248W	missense	Australia-New Zealand	Australia
15125	7-exon	248	14069	-1	0	G:C>A:T at CpG	C to T	CGG	TGG	Arg	Trp	p.R248W	missense	Australia-New Zealand	Australia
15126	7-exon	248	14069	-1	0	G:C>A:T at CpG	C to T	CGG	TGG	Arg	Trp	p.R248W	missense	Australia-New Zealand	Australia
15127	7-exon	248	14069	-1	0	G:C>A:T at CpG	C to T	CGG	TGG	Arg	Trp	p.R248W	missense	Australia-New Zealand	Australia
15128	7-exon	248	14069	-1	0	G:C>A:T at CpG	C to T	CGG	TGG	Arg	Trp	p.R248W	missense	Australia-New Zealand	Australia
15129	7-exon	248	14069	-1	0	G:C>A:T at CpG	C to T	CGG	TGG	Arg	Trp	p.R248W	missense	Australia-New Zealand	Australia
15130	7-exon	248	14069	-1	0	G:C>A:T at CpG	C to T	CGG	TGG	Arg	Trp	p.R248W	missense	Australia-New Zealand	Australia
15131	7-exon	248	14069	-1	0	G:C>A:T at CpG	C to T	CGG	TGG	Arg	Trp	p.R248W	missense	Australia-New Zealand	Australia
15132	7-exon	248	14069	-1	0	G:C>A:T at CpG	C to T	CGG	TGG	Arg	Trp	p.R248W	missense	Australia-New Zealand	Australia
15133	7-exon	248	14069	-1	0	G:C>A:T at CpG	C to T	CGG	TGG	Arg	Trp	p.R248W	missense	Australia-New Zealand	Australia
15134	7-exon	248	14069	-1	0	G:C>A:T at CpG	C to T	CGG	TGG	Arg	Trp	p.R248W	missense	Australia-New Zealand	Australia
15135	7-exon	248	14069	-1	0	G:C>A:T at CpG	C to T	CGG	TGG	Arg	Trp	p.R248W	missense	Australia-New Zealand	Australia
15136	7-exon	248	14069	-1	0	G:C>A:T at CpG	C to T	CGG	TGG	Arg	Trp	p.R248W	missense	Australia-New Zealand	Australia
15137	7-exon	248	14069	-1	0	G:C>A:T at CpG	C to T	CGG	TGG	Arg	Trp	p.R248W	missense	Australia-New Zealand	Australia
15138	7-exon	249	14074	0	0	G:C>T:A	G to T	AGG	AGT	Arg	Ser	p.R249S	missense	Australia-New Zealand	Australia
15139	7-exon	250	14076	0	0	G:C>A:T	C to T	CCC	CTC	Pro	Leu	p.P250L	missense	Australia-New Zealand	Australia
15140	7-exon	251	14079	0	0	A:T>T:A	T to A	ATC	AAC	Ile	Asn	p.I251N	missense	Australia-New Zealand	Australia
15141	7-exon	251	14078	0	0	FS	-9	ATC	NA	Ile	NA	NA	other	Australia-New Zealand	Australia
15142	7-exon	254	14087	0	0	FS	-3	ATC	NA	Ile	NA	NA	other	Australia-New Zealand	Australia
15143	7-exon	259	14102	0	0	FS	1	GAC	NA	Asp	NA	NA	FS	Australia-New Zealand	Australia
15144	8-exon	265	14463	0	0	A:T>G:C	T to C	CTG	CCG	Leu	Pro	p.L265P	missense	Australia-New Zealand	Australia
15145	8-exon	266	14465	0	0	FS	10	GGA	NA	Gly	NA	NA	FS	Australia-New Zealand	Australia
15146	8-exon	272	14483	0	0	G:C>C:G	G to C	GTG	CTG	Val	Leu	p.V272L	missense	Australia-New Zealand	Australia
15147	8-exon	272	14483	0	0	G:C>A:T	G to A	GTG	ATG	Val	Met	p.V272M	missense	Australia-New Zealand	Australia
15148	8-exon	272	14483	0	0	G:C>A:T	G to A	GTG	ATG	Val	Met	p.V272M	missense	Australia-New Zealand	Australia
15149	8-exon	272	14483	0	0	G:C>A:T	G to A	GTG	ATG	Val	Met	p.V272M	missense	Australia-New Zealand	Australia
15150	8-exon	273	14487	-1	0	G:C>A:T at CpG	G to A	CGT	CAT	Arg	His	p.R273H	missense	Australia-New Zealand	Australia
15151	8-exon	273	14487	-1	0	G:C>A:T at CpG	G to A	CGT	CAT	Arg	His	p.R273H	missense	Australia-New Zealand	Australia
15152	8-exon	273	14487	-1	0	G:C>A:T at CpG	G to A	CGT	CAT	Arg	His	p.R273H	missense	Australia-New Zealand	Australia
15153	8-exon	273	14487	-1	0	G:C>A:T at CpG	G to A	CGT	CAT	Arg	His	p.R273H	missense	Australia-New Zealand	Australia
15154	8-exon	273	14487	-1	0	G:C>A:T at CpG	G to A	CGT	CAT	Arg	His	p.R273H	missense	Australia-New Zealand	Australia
15155	8-exon	273	14487	-1	0	G:C>A:T at CpG	G to A	CGT	CAT	Arg	His	p.R273H	missense	Australia-New Zealand	Australia
15156	8-exon	273	14487	-1	0	G:C>A:T at CpG	G to A	CGT	CAT	Arg	His	p.R273H	missense	Australia-New Zealand	Australia
15157	8-exon	273	14487	-1	0	G:C>A:T at CpG	G to A	CGT	CAT	Arg	His	p.R273H	missense	Australia-New Zealand	Australia
15158	8-exon	273	14487	-1	0	G:C>A:T at CpG	G to A	CGT	CAT	Arg	His	p.R273H	missense	Australia-New Zealand	Australia
15159	8-exon	273	14487	-1	0	G:C>A:T at CpG	G to A	CGT	CAT	Arg	His	p.R273H	missense	Australia-New Zealand	Australia
15160	8-exon	273	14487	-1	0	G:C>A:T at CpG	G to A	CGT	CAT	Arg	His	p.R273H	missense	Australia-New Zealand	Australia
15161	8-exon	273	14487	-1	0	G:C>A:T at CpG	G to A	CGT	CAT	Arg	His	p.R273H	missense	Australia-New Zealand	Australia
15162	8-exon	273	14487	-1	0	G:C>A:T at CpG	G to A	CGT	CAT	Arg	His	p.R273H	missense	Australia-New Zealand	Australia
15163	8-exon	273	14487	-1	0	G:C>A:T at CpG	G to A	CGT	CAT	Arg	His	p.R273H	missense	Australia-New Zealand	Australia
15164	8-exon	273	14487	-1	0	G:C>A:T at CpG	G to A	CGT	CAT	Arg	His	p.R273H	missense	Australia-New Zealand	Australia
15165	8-exon	273	14487	-1	0	G:C>A:T at CpG	G to A	CGT	CAT	Arg	His	p.R273H	missense	Australia-New Zealand	Australia
15166	8-exon	273	14487	-1	0	G:C>A:T at CpG	G to A	CGT	CAT	Arg	His	p.R273H	missense	Australia-New Zealand	Australia
15167	8-exon	274	14489	0	0	G:C>C:G	G to C	GTT	CTT	Val	Leu	p.V274L	missense	Australia-New Zealand	Australia
15168	8-exon	275	14493	0	0	G:C>T:A	G to T	TGT	TTT	Cys	Phe	p.C275F	missense	Australia-New Zealand	Australia
15169	8-exon	275	14493	0	0	G:C>A:T	G to A	TGT	TAT	Cys	Tyr	p.C275Y	missense	Australia-New Zealand	Australia
15170	8-exon	275	14493	0	0	G:C>A:T	G to A	TGT	TAT	Cys	Tyr	p.C275Y	missense	Australia-New Zealand	Australia
15171	8-exon	277	14500	0	0	A:T>T:A	T to A	TGT	TGA	Cys	STOP	p.C277X	nonsense	Australia-New Zealand	Australia
15172	8-exon	278	14501	0	0	G:C>C:G	C to G	CCT	GCT	Pro	Ala	p.P278A	missense	Australia-New Zealand	Australia
15173	8-exon	278	14501	0	0	G:C>C:G	C to G	CCT	GCT	Pro	Ala	p.P278A	missense	Australia-New Zealand	Australia
15174	8-exon	278	14502	0	0	G:C>C:G	C to G	CCT	CGT	Pro	Arg	p.P278R	missense	Australia-New Zealand	Australia
15175	8-exon	278	14502	0	0	G:C>A:T	C to T	CCT	CTT	Pro	Leu	p.P278L	missense	Australia-New Zealand	Australia
15176	8-exon	278	14501	0	0	G:C>T:A	C to A	CCT	ACT	Pro	Thr	p.P278T	missense	Australia-New Zealand	Australia
15177	8-exon	278	14501	0	0	G:C>T:A	C to A	CCT	ACT	Pro	Thr	p.P278T	missense	Australia-New Zealand	Australia
15178	8-exon	280	14508	0	0	G:C>C:G	G to C	AGA	ACA	Arg	Thr	p.R280T	missense	Australia-New Zealand	Australia
15179	8-exon	281	14511	0	0	A:T>G:C	A to G	GAC	GGC	Asp	Gly	p.D281G	missense	Australia-New Zealand	Australia
15180	8-exon	282	14513	-1	0	G:C>A:T at CpG	C to T	CGG	TGG	Arg	Trp	p.R282W	missense	Australia-New Zealand	Australia
15181	8-exon	282	14513	-1	0	G:C>A:T at CpG	C to T	CGG	TGG	Arg	Trp	p.R282W	missense	Australia-New Zealand	Australia
15182	8-exon	282	14513	-1	0	G:C>A:T at CpG	C to T	CGG	TGG	Arg	Trp	p.R282W	missense	Australia-New Zealand	Australia
15183	8-exon	282	14513	-1	0	G:C>A:T at CpG	C to T	CGG	TGG	Arg	Trp	p.R282W	missense	Australia-New Zealand	Australia
15184	8-exon	282	14513	-1	0	G:C>A:T at CpG	C to T	CGG	TGG	Arg	Trp	p.R282W	missense	Australia-New Zealand	Australia
15185	8-exon	282	14513	-1	0	G:C>A:T at CpG	C to T	CGG	TGG	Arg	Trp	p.R282W	missense	Australia-New Zealand	Australia
15186	8-exon	282	14513	-1	0	G:C>A:T at CpG	C to T	CGG	TGG	Arg	Trp	p.R282W	missense	Australia-New Zealand	Australia
15187	8-exon	282	14513	-1	0	G:C>A:T at CpG	C to T	CGG	TGG	Arg	Trp	p.R282W	missense	Australia-New Zealand	Australia
15188	8-exon	282	14513	-1	0	G:C>A:T at CpG	C to T	CGG	TGG	Arg	Trp	p.R282W	missense	Australia-New Zealand	Australia
15189	8-exon	282	14513	-1	0	G:C>A:T at CpG	C to T	CGG	TGG	Arg	Trp	p.R282W	missense	Australia-New Zealand	Australia
15190	8-exon	282	14513	-1	0	G:C>A:T at CpG	C to T	CGG	TGG	Arg	Trp	p.R282W	missense	Australia-New Zealand	Australia
15191	8-exon	282	14513	-1	0	G:C>A:T at CpG	C to T	CGG	TGG	Arg	Trp	p.R282W	missense	Australia-New Zealand	Australia
15192	8-exon	282	14513	-1	0	G:C>A:T at CpG	C to T	CGG	TGG	Arg	Trp	p.R282W	missense	Australia-New Zealand	Australia
15193	8-exon	282	14513	-1	0	G:C>A:T at CpG	C to T	CGG	TGG	Arg	Trp	p.R282W	missense	Australia-New Zealand	Australia
15194	8-exon	282	14513	-1	0	G:C>A:T at CpG	C to T	CGG	TGG	Arg	Trp	p.R282W	missense	Australia-New Zealand	Australia
15195	8-exon	282	14513	-1	0	G:C>A:T at CpG	C to T	CGG	TGG	Arg	Trp	p.R282W	missense	Australia-New Zealand	Australia
15196	8-exon	282	14513	-1	0	G:C>A:T at CpG	C to T	CGG	TGG	Arg	Trp	p.R282W	missense	Australia-New Zealand	Australia
15197	8-exon	282	14513	-1	0	G:C>A:T at CpG	C to T	CGG	TGG	Arg	Trp	p.R282W	missense	Australia-New Zealand	Australia
15198	8-exon	282	14513	-1	0	G:C>A:T at CpG	C to T	CGG	TGG	Arg	Trp	p.R282W	missense	Australia-New Zealand	Australia
15199	8-exon	282	14513	-1	0	G:C>A:T at CpG	C to T	CGG	TGG	Arg	Trp	p.R282W	missense	Australia-New Zealand	Australia
15200	8-exon	282	14513	-1	0	G:C>A:T at CpG	C to T	CGG	TGG	Arg	Trp	p.R282W	missense	Australia-New Zealand	Australia
15201	8-exon	282	14513	-1	0	G:C>A:T at CpG	C to T	CGG	TGG	Arg	Trp	p.R282W	missense	Australia-New Zealand	Australia
15202	8-exon	282	14513	-1	0	G:C>A:T at CpG	C to T	CGG	TGG	Arg	Trp	p.R282W	missense	Australia-New Zealand	Australia
15203	8-exon	282	14513	-1	0	G:C>A:T at CpG	C to T	CGG	TGG	Arg	Trp	p.R282W	missense	Australia-New Zealand	Australia
15204	8-exon	282	14513	-1	0	G:C>A:T at CpG	C to T	CGG	TGG	Arg	Trp	p.R282W	missense	Australia-New Zealand	Australia
15205	8-exon	282	14513	-1	0	G:C>A:T at CpG	C to T	CGG	TGG	Arg	Trp	p.R282W	missense	Australia-New Zealand	Australia
15206	8-exon	282	14513	-1	0	G:C>A:T at CpG	C to T	CGG	TGG	Arg	Trp	p.R282W	missense	Australia-New Zealand	Australia
15207	8-exon	282	14513	-1	0	FS	-18	CGG	NA	Arg	NA	NA	other	Australia-New Zealand	Australia
15208	8-exon	283	14516	-1	0	FS	-20	CGC	NA	Arg	NA	NA	FS	Australia-New Zealand	Australia
15209	8-exon	285	14522	0	0	G:C>A:T	G to A	GAG	AAG	Glu	Lys	p.E285K	missense	Australia-New Zealand	Australia
15210	8-exon	285	14522	0	0	G:C>A:T	G to A	GAG	AAG	Glu	Lys	p.E285K	missense	Australia-New Zealand	Australia
15211	8-exon	286	14526	0	0	A:T>C:G	A to C	GAA	GCA	Glu	Ala	p.E286A	missense	Australia-New Zealand	Australia
15212	8-exon	286	14526	0	0	A:T>G:C	A to G	GAA	GGA	Glu	Gly	p.E286G	missense	Australia-New Zealand	Australia
15213	8-exon	294	14549	0	0	G:C>T:A	G to T	GAG	TAG	Glu	STOP	p.E294X	nonsense	Australia-New Zealand	Australia
15214	8-exon	294	14549	0	0	G:C>T:A	G to T	GAG	TAG	Glu	STOP	p.E294X	nonsense	Australia-New Zealand	Australia
15215	8-exon	294	14549	0	0	G:C>T:A	G to T	GAG	TAG	Glu	STOP	p.E294X	nonsense	Australia-New Zealand	Australia
15216	8-exon	294	14549	0	0	FS	-1	GAG	NA	Glu	NA	NA	FS	Australia-New Zealand	Australia
15217	5-exon	173	13196	0	0	FS	-1	GTG	NA	Val	NA	NA	FS	Australia-New Zealand	Australia
15218	8-exon	283	14516	-1	0	FS	-20	CGC	NA	Arg	NA	NA	FS	Australia-New Zealand	Australia
15219	5-exon	175	13203	-1	0	G:C>A:T at CpG	G to A	CGC	CAC	Arg	His	p.R175H	missense	Australia-New Zealand	Australia
15220	8-exon	273	14487	-1	0	G:C>A:T at CpG	G to A	CGT	CAT	Arg	His	p.R273H	missense	Australia-New Zealand	Australia
15221	5-exon	177	13208	0	0	FS	-18	CCC	NA	Pro	NA	NA	other	Australia-New Zealand	Australia
15222	8-exon	294	14549	0	0	G:C>T:A	G to T	GAG	TAG	Glu	STOP	p.E294X	nonsense	Australia-New Zealand	Australia
15223	8-exon	276	14495	0	0	G:C>T:A	G to T	GCC	TCC	Ala	Ser	p.A276S	missense	Australia-New Zealand	Australia
15224	8-exon	278	14501	0	0	G:C>A:T	C to T	CCT	TCT	Pro	Ser	p.P278S	missense	Australia-New Zealand	Australia
15225	8-exon	276	14495	0	0	G:C>T:A	G to T	GCC	TCC	Ala	Ser	p.A276S	missense	Australia-New Zealand	Australia
15226	8-exon	282	14514	-1	0	G:C>C:G	G to C	CGG	CCG	Arg	Pro	p.R282P	missense	Australia-New Zealand	Australia
6327	7-exon	248	14070	-1	0	G:C>A:T at CpG	G to A	CGG	CAG	Arg	Gln	p.R248Q	missense	France	France
6317	7-exon	248	14070	-1	0	G:C>A:T at CpG	G to A	CGG	CAG	Arg	Gln	p.R248Q	missense	France	France
6316	5-exon	143	13107	0	0	A:T>T:A	T to A	GTG	GAG	Val	Glu	p.V143E	missense	France	France
6315	8-exon	273	14487	-1	0	G:C>A:T at CpG	G to A	CGT	CAT	Arg	His	p.R273H	missense	France	France
6314	7-exon	257	14096	0	0	FS	-1	CTG	NA	Leu	NA	NA	FS	France	France
6313	6-exon	196	13346	-1	0	G:C>A:T at CpG	C to T	CGA	TGA	Arg	STOP	p.R196X	nonsense	France	France
6312	7-exon	248	14069	-1	0	G:C>A:T at CpG	C to T	CGG	TGG	Arg	Trp	p.R248W	missense	France	France
6335	8-exon	273	14486	-1	0	G:C>A:T at CpG	C to T	CGT	TGT	Arg	Cys	p.R273C	missense	France	France
6341	5-exon	175	13203	-1	0	G:C>A:T at CpG	G to A	CGC	CAC	Arg	His	p.R175H	missense	France	France
6340	8-exon	280	14507	0	0	FS	-1	AGA	NA	Arg	NA	NA	FS	France	France
6339	5-exon	175	13202	-1	0	G:C>C:G	C to G	CGC	GGC	Arg	Gly	p.R175G	missense	France	France
6309	8-exon	306	14585	-1	0	G:C>A:T at CpG	C to T	CGA	TGA	Arg	STOP	p.R306X	nonsense	France	France
6338	6-exon	196	13346	-1	0	G:C>A:T at CpG	C to T	CGA	TGA	Arg	STOP	p.R196X	nonsense	France	France
6318	5-exon	177	13208	0	0	FS	-9	CCC	NA	Pro	NA	NA	other	France	France
6344	8-exon	274	14489	0	0	G:C>C:G	G to C	GTT	CTT	Val	Leu	p.V274L	missense	France	France
6334	8-exon	273	14486	-1	0	G:C>A:T at CpG	C to T	CGT	TGT	Arg	Cys	p.R273C	missense	France	France
6333	8-exon	273	14486	-1	0	G:C>A:T at CpG	C to T	CGT	TGT	Arg	Cys	p.R273C	missense	France	France
6332	5-exon	143	13107	0	0	A:T>G:C	T to C	GTG	GCG	Val	Ala	p.V143A	missense	France	France
6331	8-exon	272	14483	0	0	G:C>T:A	G to T	GTG	TTG	Val	Leu	p.V272L	missense	France	France
6330	8-exon	273	14486	-1	0	G:C>A:T at CpG	C to T	CGT	TGT	Arg	Cys	p.R273C	missense	France	France
6343	5-exon	168	13182	0	0	A:T>G:C	A to G	CAC	CGC	His	Arg	p.H168R	missense	France	France
6308	8-exon	273	14487	-1	0	G:C>A:T at CpG	G to A	CGT	CAT	Arg	His	p.R273H	missense	France	France
6302	8-exon	273	14486	-1	0	G:C>A:T at CpG	C to T	CGT	TGT	Arg	Cys	p.R273C	missense	France	France
6303	8-exon	272	14483	0	0	G:C>A:T	G to A	GTG	ATG	Val	Met	p.V272M	missense	France	France
6325	6-exon	205	13373	0	0	A:T>C:G	T to G	TAT	GAT	Tyr	Asp	p.Y205D	missense	France	France
6324	6-exon	194	13341	0	0	A:T>G:C	T to C	CTT	CCT	Leu	Pro	p.L194P	missense	France	France
6305	8-exon	273	14487	-1	0	G:C>A:T at CpG	G to A	CGT	CAT	Arg	His	p.R273H	missense	France	France
6310	8-exon	301	14570	0	0	FS	-1	CCA	NA	Pro	NA	NA	FS	France	France
6301	7-exon	255	14090	0	0	A:T>T:A	A to T	ATC	TTC	Ile	Phe	p.I255F	missense	France	France
11437	7-exon	248	14069	-1	0	G:C>A:T at CpG	C to T	CGG	TGG	Arg	Trp	p.R248W	missense	France	France
11428	6-exon	192	13334	0	0	FS	-2	CAG	NA	Gln	NA	NA	FS	France	France
11436	7-exon	255	14090	0	0	FS	-2	ATC	NA	Ile	NA	NA	FS	France	France
11434	8-exon	273	14486	-1	0	G:C>A:T at CpG	C to T	CGT	TGT	Arg	Cys	p.R273C	missense	France	France
11433	8-exon	273	14486	-1	0	G:C>A:T at CpG	C to T	CGT	TGT	Arg	Cys	p.R273C	missense	France	France
11438	7-exon	245	14060	-1	0	G:C>A:T at CpG	G to A	GGC	AGC	Gly	Ser	p.G245S	missense	France	France
11432	6-exon	220	13419	0	0	A:T>G:C	A to G	TAT	TGT	Tyr	Cys	p.Y220C	missense	France	France
11431	7-exon	248	14069	-1	0	G:C>A:T at CpG	C to T	CGG	TGG	Arg	Trp	p.R248W	missense	France	France
11430	8-exon	273	14486	-1	0	G:C>A:T at CpG	C to T	CGT	TGT	Arg	Cys	p.R273C	missense	France	France
16123	5-exon	175	13203	-1	0	G:C>A:T at CpG	G to A	CGC	CAC	Arg	His	p.R175H	missense	France	France
16125	5-exon	171	13191	0	0	A:T>G:C	A to G	GAG	GGG	Glu	Gly	p.E171G	missense	France	France
16127	8-exon	273	14487	-1	0	G:C>T:A	G to T	CGT	CTT	Arg	Leu	p.R273L	missense	France	France
5060	6-exon	213	13397	-1	0	G:C>A:T at CpG	C to T	CGA	TGA	Arg	STOP	p.R213X	nonsense	France	France
5059	7-exon	245	14060	-1	0	G:C>A:T at CpG	G to A	GGC	AGC	Gly	Ser	p.G245S	missense	France	France
7020	6-exon	196	13346	-1	0	G:C>A:T at CpG	C to T	CGA	TGA	Arg	STOP	p.R196X	nonsense	France	France
7019	5-exon	178	13212	0	0	FS	2	CAC	NA	His	NA	NA	FS	France	France
7018	6-exon	196	13346	-1	0	G:C>A:T at CpG	C to T	CGA	TGA	Arg	STOP	p.R196X	nonsense	France	France
7039	i6-intron	0	6	0	0	A:T>C:G	A to C	NA	NA	NA	NA	NA	splice	France	France
7023	5-exon	165	13174	0	0	FS	1	CAG	NA	Gln	NA	NA	FS	France	France
7006	8-exon	273	14487	-1	0	G:C>A:T at CpG	G to A	CGT	CAT	Arg	His	p.R273H	missense	France	France
7007	6-exon	196	13346	-1	0	G:C>A:T at CpG	C to T	CGA	TGA	Arg	STOP	p.R196X	nonsense	France	France
7044	7-exon	248	14069	-1	0	G:C>A:T at CpG	C to T	CGG	TGG	Arg	Trp	p.R248W	missense	France	France
7038	5-exon	128	13061	0	0	FS	-37	CCT	NA	Pro	NA	NA	FS	France	France
7042	5-exon	175	13203	-1	0	G:C>A:T at CpG	G to A	CGC	CAC	Arg	His	p.R175H	missense	France	France
7028	7-exon	249	14074	0	0	G:C>C:G	G to C	AGG	AGC	Arg	Ser	p.R249S	missense	France	France
7027	7-exon	249	14072	0	0	A:T>T:A	A to T	AGG	TGG	Arg	Trp	p.R249W	missense	France	France
7026	7-exon	245	14060	-1	0	G:C>A:T at CpG	G to A	GGC	AGC	Gly	Ser	p.G245S	missense	France	France
7016	8-exon	294	14549	0	0	G:C>T:A	G to T	GAG	TAG	Glu	STOP	p.E294X	nonsense	France	France
7024	8-exon	265	14463	0	0	A:T>T:A	T to A	CTG	CAG	Leu	Gln	p.L265Q	missense	France	France
7031	5-exon	151	13130	0	0	FS	-1	CCC	NA	Pro	NA	NA	FS	France	France
7022	5-exon	176	13207	0	0	G:C>T:A	C to A	TGC	TGA	Cys	STOP	p.C176X	nonsense	France	France
7008	7-exon	248	14069	-1	0	G:C>A:T at CpG	C to T	CGG	TGG	Arg	Trp	p.R248W	missense	France	France
7005	6-exon	192	13335	0	0	A:T>G:C	A to G	CAG	CGG	Gln	Arg	p.Q192R	missense	France	France
7014	7-exon	245	14060	-1	0	G:C>A:T at CpG	G to A	GGC	AGC	Gly	Ser	p.G245S	missense	France	France
7012	8-exon	273	14486	-1	0	G:C>A:T at CpG	C to T	CGT	TGT	Arg	Cys	p.R273C	missense	France	France
7043	7-exon	248	14070	-1	0	G:C>A:T at CpG	G to A	CGG	CAG	Arg	Gln	p.R248Q	missense	France	France
7035	7-exon	248	14069	-1	0	G:C>A:T at CpG	C to T	CGG	TGG	Arg	Trp	p.R248W	missense	France	France
7036	7-exon	237	14038	0	0	G:C>A:T	G to A	ATG	ATA	Met	Ile	p.M237I	missense	France	France
7040	8-exon	273	14486	-1	0	G:C>A:T at CpG	C to T	CGT	TGT	Arg	Cys	p.R273C	missense	France	France
7034	7-exon	253	14084	0	0	A:T>G:C	A to G	ACC	GCC	Thr	Ala	p.T253A	missense	France	France
84	5-exon	152	13133	0	0	FS	1	CCG	NA	Pro	NA	NA	FS	France	France
81	5-exon	158	13151	-1	0	FS	-2	CGC	NA	Arg	NA	NA	FS	France	France
31	5-exon	152	13135	-1	0	FS	1	CCG	NA	Pro	NA	NA	FS	France	France
16572	5-exon	175	13203	-1	0	G:C>A:T at CpG	G to A	CGC	CAC	Arg	His	p.R175H	missense	France	France
16573	8-exon	265	14463	0	0	A:T>C:G	T to G	CTG	CGG	Leu	Arg	p.L265R	missense	France	France
16574	5-exon	143	13106	0	0	G:C>A:T	G to A	GTG	ATG	Val	Met	p.V143M	missense	France	France
16575	5-exon	175	13203	-1	0	G:C>A:T at CpG	G to A	CGC	CAC	Arg	His	p.R175H	missense	France	France
16577	7-exon	234	14028	0	0	A:T>G:C	A to G	TAC	TGC	Tyr	Cys	p.Y234C	missense	France	France
16576	i6-intron	0	13433	0	-1	G:C>T:A	G to T	NA	NA	NA	NA	NA	splice	France	France
16578	6-exon	213	13397	-1	0	G:C>A:T at CpG	C to T	CGA	TGA	Arg	STOP	p.R213X	nonsense	France	France
16579	8-exon	273	14486	-1	0	G:C>A:T at CpG	C to T	CGT	TGT	Arg	Cys	p.R273C	missense	France	France
16580	7-exon	244	14057	0	0	G:C>T:A	G to T	GGC	TGC	Gly	Cys	p.G244C	missense	France	France
16581	8-exon	273	14486	-1	0	G:C>A:T at CpG	C to T	CGT	TGT	Arg	Cys	p.R273C	missense	France	France
16582	8-exon	273	14487	-1	0	G:C>A:T at CpG	G to A	CGT	CAT	Arg	His	p.R273H	missense	France	France
16583	8-exon	266	14466	0	0	G:C>A:T	G to A	GGA	GAA	Gly	Glu	p.G266E	missense	France	France
16584	6-exon	213	13397	-1	0	G:C>A:T at CpG	C to T	CGA	TGA	Arg	STOP	p.R213X	nonsense	France	France
16585	8-exon	266	14466	0	0	G:C>T:A	G to T	GGA	GTA	Gly	Val	p.G266V	missense	France	France
16586	7-exon	245	14060	-1	0	G:C>A:T at CpG	G to A	GGC	AGC	Gly	Ser	p.G245S	missense	France	France
16587	6-exon	220	13419	0	0	A:T>G:C	A to G	TAT	TGT	Tyr	Cys	p.Y220C	missense	France	France
16588	8-exon	266	14465	0	0	G:C>A:T	G to A	GGA	AGA	Gly	Arg	p.G266R	missense	France	France
16589	i5-intron	0	13239	0	-1	G:C>A:T	G to A	NA	NA	NA	NA	NA	splice	France	France
16590	7-exon	245	14060	-1	0	G:C>A:T at CpG	G to A	GGC	AGC	Gly	Ser	p.G245S	missense	France	France
16591	5-exon	179	13216	0	0	A:T>C:G	T to G	CAT	CAG	His	Gln	p.H179Q	missense	France	France
16592	7-exon	252	14081	0	0	FS	-6	CTC	NA	Leu	NA	NA	other	France	France
16593	5-exon	176	13206	0	0	G:C>A:T	G to A	TGC	TAC	Cys	Tyr	p.C176Y	missense	France	France
16594	5-exon	132	13075	0	0	G:C>T:A	G to T	AAG	AAT	Lys	Asn	p.K132N	missense	France	France
16595	7-exon	245	14060	-1	0	G:C>A:T at CpG	G to A	GGC	AGC	Gly	Ser	p.G245S	missense	France	France
16596	6-exon	194	13341	0	0	A:T>C:G	T to G	CTT	CGT	Leu	Arg	p.L194R	missense	France	France
16597	5-exon	175	13203	-1	0	G:C>A:T at CpG	G to A	CGC	CAC	Arg	His	p.R175H	missense	France	France
16598	6-exon	195	13344	0	0	A:T>G:C	T to C	ATC	ACC	Ile	Thr	p.I195T	missense	France	France
16599	5-exon	179	13216	0	0	A:T>C:G	T to G	CAT	CAG	His	Gln	p.H179Q	missense	France	France
16600	6-exon	195	13344	0	0	FS	1	ATC	NA	Ile	NA	NA	FS	France	France
16601	5-exon	126	13055	0	0	A:T>G:C	T to C	TAC	CAC	Tyr	His	p.Y126H	missense	France	France
16602	i6-intron	0	13433	0	-1	G:C>T:A	G to T	NA	NA	NA	NA	NA	splice	France	France
16603	8-exon	273	14486	-1	0	G:C>A:T at CpG	C to T	CGT	TGT	Arg	Cys	p.R273C	missense	France	France
16604	i6-intron	0	13433	0	-1	G:C>A:T	G to A	NA	NA	NA	NA	NA	splice	France	France
16605	6-exon	215	13404	0	0	G:C>T:A	G to T	AGT	ATT	Ser	Ile	p.S215I	missense	France	France
16606	7-exon	246	14064	0	0	A:T>G:C	T to C	ATG	ACG	Met	Thr	p.M246T	missense	France	France
16607	6-exon	195	13344	0	0	A:T>G:C	T to C	ATC	ACC	Ile	Thr	p.I195T	missense	France	France
16608	8-exon	262	14454	0	0	G:C>T:A	G to T	GGT	GTT	Gly	Val	p.G262V	missense	France	France
2521	7-exon	238	14040	0	0	G:C>A:T	G to A	TGT	TAT	Cys	Tyr	p.C238Y	missense	France	France
29	6-exon	196	13346	-1	0	G:C>A:T at CpG	C to T	CGA	TGA	Arg	STOP	p.R196X	nonsense	France	France
52	5-exon	152	13135	-1	0	G:C>A:T at CpG	G to A	CCG	CCA	Pro	Pro	p.P152P	silent	France	France
50	8-exon	280	14509	0	0	A:T>T:A	A to T	AGA	AGT	Arg	Ser	p.R280S	missense	France	France
74	8-exon	273	14487	-1	0	G:C>A:T at CpG	G to A	CGT	CAT	Arg	His	p.R273H	missense	France	France
79	5-exon	151	13130	0	0	FS	-1	CCC	NA	Pro	NA	NA	FS	France	France
54	6-exon	196	13346	-1	0	G:C>A:T at CpG	C to T	CGA	TGA	Arg	STOP	p.R196X	nonsense	France	France
71	7-exon	248	14070	-1	0	G:C>A:T at CpG	G to A	CGG	CAG	Arg	Gln	p.R248Q	missense	France	France
77	6-exon	220	13418	0	0	A:T>G:C	T to C	TAT	CAT	Tyr	His	p.Y220H	missense	France	France
6337	8-exon	263	14456	0	0	FS	5	AAT	NA	Asn	NA	NA	FS	France	France
6320	8-exon	266	14466	0	0	G:C>T:A	G to T	GGA	GTA	Gly	Val	p.G266V	missense	France	France
6342	7-exon	245	14060	-1	0	G:C>T:A	G to T	GGC	TGC	Gly	Cys	p.G245C	missense	France	France
6326	7-exon	245	14061	0	0	G:C>A:T	G to A	GGC	GAC	Gly	Asp	p.G245D	missense	France	France
6307	7-exon	248	14070	-1	0	G:C>A:T at CpG	G to A	CGG	CAG	Arg	Gln	p.R248Q	missense	France	France
6306	7-exon	248	14070	-1	0	G:C>A:T at CpG	G to A	CGG	CAG	Arg	Gln	p.R248Q	missense	France	France
6323	5-exon	167	13179	0	0	A:T>G:C	A to G	CAG	CGG	Gln	Arg	p.Q167R	missense	France	France
6321	5-exon	179	13214	0	0	G:C>A:T	C to T	CAT	TAT	His	Tyr	p.H179Y	missense	France	France
6311	6-exon	220	13419	0	0	A:T>G:C	A to G	TAT	TGT	Tyr	Cys	p.Y220C	missense	France	France
6319	8-exon	273	14486	-1	0	G:C>A:T at CpG	C to T	CGT	TGT	Arg	Cys	p.R273C	missense	France	France
6304	7-exon	248	14069	-1	0	G:C>A:T at CpG	C to T	CGG	TGG	Arg	Trp	p.R248W	missense	France	France
6328	7-exon	259	14103	0	0	FS	1	GAC	NA	Asp	NA	NA	FS	France	France
6336	5-exon	161	13160	0	0	G:C>A:T	G to A	GCC	ACC	Ala	Thr	p.A161T	missense	France	France
10587	8-exon	275	14493	0	0	G:C>A:T	G to A	TGT	TAT	Cys	Tyr	p.C275Y	missense	France	France
10593	5-exon	151	13130	0	0	G:C>T:A	C to A	CCC	ACC	Pro	Thr	p.P151T	missense	France	France
10594	5-exon	152	13134	-1	0	G:C>A:T at CpG	C to T	CCG	CTG	Pro	Leu	p.P152L	missense	France	France
10595	5-exon	158	13152	-1	0	G:C>A:T at CpG	G to A	CGC	CAC	Arg	His	p.R158H	missense	France	France
10596	5-exon	163	13167	0	0	A:T>G:C	A to G	TAC	TGC	Tyr	Cys	p.Y163C	missense	France	France
10597	5-exon	175	13203	-1	0	G:C>A:T at CpG	G to A	CGC	CAC	Arg	His	p.R175H	missense	France	France
10607	5-exon	175	13203	-1	0	G:C>A:T at CpG	G to A	CGC	CAC	Arg	His	p.R175H	missense	France	France
10598	5-exon	175	13203	-1	0	G:C>A:T at CpG	G to A	CGC	CAC	Arg	His	p.R175H	missense	France	France
10584	5-exon	175	13203	-1	0	G:C>A:T at CpG	G to A	CGC	CAC	Arg	His	p.R175H	missense	France	France
10599	5-exon	175	13203	-1	0	G:C>A:T at CpG	G to A	CGC	CAC	Arg	His	p.R175H	missense	France	France
10588	8-exon	274	14489	0	0	G:C>T:A	G to T	GTT	TTT	Val	Phe	p.V274F	missense	France	France
10600	5-exon	175	13203	-1	0	G:C>A:T at CpG	G to A	CGC	CAC	Arg	His	p.R175H	missense	France	France
10601	5-exon	175	13203	-1	0	G:C>A:T at CpG	G to A	CGC	CAC	Arg	His	p.R175H	missense	France	France
10602	5-exon	175	13203	-1	0	G:C>A:T at CpG	G to A	CGC	CAC	Arg	His	p.R175H	missense	France	France
10603	5-exon	175	13203	-1	0	G:C>A:T at CpG	G to A	CGC	CAC	Arg	His	p.R175H	missense	France	France
10605	5-exon	175	13203	-1	0	G:C>A:T at CpG	G to A	CGC	CAC	Arg	His	p.R175H	missense	France	France
10606	5-exon	175	13203	-1	0	G:C>A:T at CpG	G to A	CGC	CAC	Arg	His	p.R175H	missense	France	France
10604	6-exon	187	13320	0	0	G:C>T:A	G to T	GGT	GTT	Gly	Val	p.G187V	missense	France	France
10589	6-exon	213	13397	-1	0	G:C>A:T at CpG	C to T	CGA	TGA	Arg	STOP	p.R213X	nonsense	France	France
10585	6-exon	220	13419	0	0	A:T>G:C	A to G	TAT	TGT	Tyr	Cys	p.Y220C	missense	France	France
10568	7-exon	239	14042	0	0	A:T>T:A	A to T	AAC	TAC	Asn	Tyr	p.N239Y	missense	France	France
10572	7-exon	245	14060	-1	0	G:C>A:T at CpG	G to A	GGC	AGC	Gly	Ser	p.G245S	missense	France	France
10571	7-exon	245	14060	-1	0	G:C>A:T at CpG	G to A	GGC	AGC	Gly	Ser	p.G245S	missense	France	France
10570	7-exon	246	14063	0	0	A:T>G:C	A to G	ATG	GTG	Met	Val	p.M246V	missense	France	France
10574	7-exon	248	14069	-1	0	G:C>A:T at CpG	C to T	CGG	TGG	Arg	Trp	p.R248W	missense	France	France
10569	7-exon	248	14069	-1	0	G:C>A:T at CpG	C to T	CGG	TGG	Arg	Trp	p.R248W	missense	France	France
10567	7-exon	250	14076	0	0	G:C>A:T	C to T	CCC	CTC	Pro	Leu	p.P250L	missense	France	France
10565	8-exon	273	14487	-1	0	G:C>A:T at CpG	G to A	CGT	CAT	Arg	His	p.R273H	missense	France	France
10575	8-exon	273	14487	-1	0	G:C>C:G	G to C	CGT	CCT	Arg	Pro	p.R273P	missense	France	France
10576	8-exon	273	14487	-1	0	G:C>A:T at CpG	G to A	CGT	CAT	Arg	His	p.R273H	missense	France	France
10577	8-exon	273	14486	-1	0	G:C>A:T at CpG	C to T	CGT	TGT	Arg	Cys	p.R273C	missense	France	France
10578	8-exon	273	14486	-1	0	G:C>A:T at CpG	C to T	CGT	TGT	Arg	Cys	p.R273C	missense	France	France
10579	8-exon	273	14487	-1	0	G:C>A:T at CpG	G to A	CGT	CAT	Arg	His	p.R273H	missense	France	France
10586	8-exon	278	14502	0	0	G:C>C:G	C to G	CCT	CGT	Pro	Arg	p.P278R	missense	France	France
10580	8-exon	282	14513	-1	0	G:C>A:T at CpG	C to T	CGG	TGG	Arg	Trp	p.R282W	missense	France	France
10573	8-exon	282	14513	-1	0	G:C>A:T at CpG	C to T	CGG	TGG	Arg	Trp	p.R282W	missense	France	France
10581	8-exon	282	14513	-1	0	G:C>A:T at CpG	C to T	CGG	TGG	Arg	Trp	p.R282W	missense	France	France
10582	8-exon	292	14544	0	0	A:T>C:G	A to C	AAA	ACA	Lys	Thr	p.K292T	missense	France	France
10583	8-exon	306	14585	-1	0	G:C>A:T at CpG	C to T	CGA	TGA	Arg	STOP	p.R306X	nonsense	France	France
10566	8-exon	306	14585	-1	0	G:C>A:T at CpG	C to T	CGA	TGA	Arg	STOP	p.R306X	nonsense	France	France
11429	7-exon	250	14076	0	0	G:C>A:T	C to T	CCC	CTC	Pro	Leu	p.P250L	missense	France	France
16126	7-exon	245	14061	0	0	G:C>A:T	G to A	GGC	GAC	Gly	Asp	p.G245D	missense	France	France
16124	7-exon	248	14070	-1	0	G:C>A:T at CpG	G to A	CGG	CAG	Arg	Gln	p.R248Q	missense	France	France
18615	5-exon	158	13152	-1	0	G:C>A:T at CpG	G to A	CGC	CAC	Arg	His	p.R158H	missense	France	France
18616	5-exon	161	13160	0	0	G:C>A:T	G to A	GCC	ACC	Ala	Thr	p.A161T	missense	France	France
18617	5-exon	163	13167	0	0	A:T>G:C	A to G	TAC	TGC	Tyr	Cys	p.Y163C	missense	France	France
18618	5-exon	175	13203	-1	0	G:C>A:T at CpG	G to A	CGC	CAC	Arg	His	p.R175H	missense	France	France
18619	5-exon	175	13203	-1	0	G:C>A:T at CpG	G to A	CGC	CAC	Arg	His	p.R175H	missense	France	France
18620	5-exon	175	13203	-1	0	G:C>A:T at CpG	G to A	CGC	CAC	Arg	His	p.R175H	missense	France	France
18621	5-exon	175	13203	-1	0	G:C>A:T at CpG	G to A	CGC	CAC	Arg	His	p.R175H	missense	France	France
18622	5-exon	175	13203	-1	0	G:C>A:T at CpG	G to A	CGC	CAC	Arg	His	p.R175H	missense	France	France
18623	5-exon	175	13203	-1	0	G:C>A:T at CpG	G to A	CGC	CAC	Arg	His	p.R175H	missense	France	France
18624	5-exon	175	13203	-1	0	G:C>A:T at CpG	G to A	CGC	CAC	Arg	His	p.R175H	missense	France	France
18625	6-exon	187	13320	0	0	G:C>T:A	G to T	GGT	GTT	Gly	Val	p.G187V	missense	France	France
18626	6-exon	220	13419	0	0	A:T>G:C	A to G	TAT	TGT	Tyr	Cys	p.Y220C	missense	France	France
18627	i6-intron	0	13433	0	-1	G:C>T:A	G to T	NA	NA	NA	NA	NA	splice	France	France
18628	7-exon	239	14042	0	0	A:T>T:A	A to T	AAC	TAC	Asn	Tyr	p.N239Y	missense	France	France
18629	7-exon	248	14069	-1	0	G:C>A:T at CpG	C to T	CGG	TGG	Arg	Trp	p.R248W	missense	France	France
18630	7-exon	248	14069	-1	0	G:C>A:T at CpG	C to T	CGG	TGG	Arg	Trp	p.R248W	missense	France	France
18631	7-exon	248	14069	-1	0	G:C>A:T at CpG	C to T	CGG	TGG	Arg	Trp	p.R248W	missense	France	France
18632	7-exon	258	14101	0	0	A:T>T:A	A to T	GAA	GAT	Glu	Asp	p.E258D	missense	France	France
18633	8-exon	273	14487	-1	0	G:C>A:T at CpG	G to A	CGT	CAT	Arg	His	p.R273H	missense	France	France
18634	8-exon	273	14486	-1	0	G:C>A:T at CpG	C to T	CGT	TGT	Arg	Cys	p.R273C	missense	France	France
18635	8-exon	273	14486	-1	0	G:C>A:T at CpG	C to T	CGT	TGT	Arg	Cys	p.R273C	missense	France	France
18636	8-exon	274	14489	0	0	G:C>T:A	G to T	GTT	TTT	Val	Phe	p.V274F	missense	France	France
18637	8-exon	275	14493	0	0	G:C>A:T	G to A	TGT	TAT	Cys	Tyr	p.C275Y	missense	France	France
18638	8-exon	278	14502	0	0	G:C>A:T	C to T	CCT	CTT	Pro	Leu	p.P278L	missense	France	France
18639	8-exon	278	14502	0	0	G:C>A:T	C to T	CCT	CTT	Pro	Leu	p.P278L	missense	France	France
18640	8-exon	278	14502	0	0	G:C>C:G	C to G	CCT	CGT	Pro	Arg	p.P278R	missense	France	France
18641	8-exon	282	14513	-1	0	G:C>A:T at CpG	C to T	CGG	TGG	Arg	Trp	p.R282W	missense	France	France
18642	8-exon	282	14513	-1	0	G:C>A:T at CpG	C to T	CGG	TGG	Arg	Trp	p.R282W	missense	France	France
18643	8-exon	282	14513	-1	0	G:C>C:G	C to G	CGG	GGG	Arg	Gly	p.R282G	missense	France	France
18644	8-exon	282	14513	-1	0	G:C>A:T at CpG	C to T	CGG	TGG	Arg	Trp	p.R282W	missense	France	France
18645	8-exon	292	14544	0	0	A:T>C:G	A to C	AAA	ACA	Lys	Thr	p.K292T	missense	France	France
18646	8-exon	306	14585	-1	0	G:C>A:T at CpG	C to T	CGA	TGA	Arg	STOP	p.R306X	nonsense	France	France
18647	8-exon	306	14585	-1	0	G:C>A:T at CpG	C to T	CGA	TGA	Arg	STOP	p.R306X	nonsense	France	France
7025	5-exon	135	13082	0	0	A:T>T:A	T to A	TGC	AGC	Cys	Ser	p.C135S	missense	France	France
7021	7-exon	245	14060	-1	0	G:C>T:A	G to T	GGC	TGC	Gly	Cys	p.G245C	missense	France	France
7030	5-exon	135	13083	0	0	G:C>T:A	G to T	TGC	TTC	Cys	Phe	p.C135F	missense	France	France
7029	7-exon	245	14061	0	0	G:C>A:T	G to A	GGC	GAC	Gly	Asp	p.G245D	missense	France	France
7033	8-exon	306	14585	-1	0	G:C>A:T at CpG	C to T	CGA	TGA	Arg	STOP	p.R306X	nonsense	France	France
7032	5-exon	175	13203	-1	0	G:C>A:T at CpG	G to A	CGC	CAC	Arg	His	p.R175H	missense	France	France
7045	7-exon	241	14049	0	0	FS	-1	TCC	NA	Ser	NA	NA	FS	France	France
7015	5-exon	173	13196	0	0	G:C>A:T	G to A	GTG	ATG	Val	Met	p.V173M	missense	France	France
7009	6-exon	194	13341	0	0	A:T>G:C	T to C	CTT	CCT	Leu	Pro	p.L194P	missense	France	France
7011	8-exon	282	14513	-1	0	G:C>A:T at CpG	C to T	CGG	TGG	Arg	Trp	p.R282W	missense	France	France
7013	7-exon	248	14070	-1	0	G:C>A:T at CpG	G to A	CGG	CAG	Arg	Gln	p.R248Q	missense	France	France
7017	7-exon	249	14072	0	0	A:T>T:A	A to T	AGG	TGG	Arg	Trp	p.R249W	missense	France	France
7037	8-exon	273	14486	-1	0	G:C>A:T at CpG	C to T	CGT	TGT	Arg	Cys	p.R273C	missense	France	France
7047	8-exon	273	14487	-1	0	G:C>A:T at CpG	G to A	CGT	CAT	Arg	His	p.R273H	missense	France	France
230	5-exon	173	13196	0	0	G:C>T:A	G to T	GTG	TTG	Val	Leu	p.V173L	missense	Iran	Iran
290	7-exon	250	14076	0	0	G:C>A:T	C to T	CCC	CTC	Pro	Leu	p.P250L	missense	Iran	Iran
370	7-exon	236	14035	0	0	G:C>A:T	C to T	TAC	TAT	Tyr	Tyr	Y236Y	silent	Iran	Iran
410	i6-intron	0	13995	0	0	G:C>T:A	C to A	NA	NA	NA	NA	NA	other	Iran	Iran
500	8-exon	302	14573	0	0	G:C>A:T	G to A	GGG	AGG	Gly	Arg	p.G302R	missense	Iran	Iran
2260	8-exon	293	14548	0	0	G:C>A:T	G to A	GGG	GGA	Gly	Gly	p.G293G	silent	Iran	Iran
2290	5-exon	175	13203	-1	0	G:C>A:T at CpG	G to A	CGC	CAC	Arg	His	p.R175H	missense	Iran	Iran
3050	7-exon	260	14107	0	0	G:C>A:T	C to T	TCC	TCT	Ser	Ser	p.S260S	silent	Iran	Iran
3560	5-exon	175	13203	-1	0	G:C>A:T at CpG	G to A	CGC	CAC	Arg	His	p.R175H	missense	Iran	Iran
08-00110	8-exon	297	14558	0	0	FS	-1	CAC	NA	His	NA	NA	FS	Iran	Iran
08-00191	8-exon	301	14572	0	0	A:T>G:C	A to G	CCA	CCG	Pro	Pro	p.P301P	silent	Iran	Iran
08-00210	5-exon	135	13083	0	0	G:C>T:A	G to T	TGC	TTC	Cys	Phe	p.C135F	missense	Iran	Iran
08-00230	7-exon	248	14069	-1	0	G:C>A:T at CpG	C to T	CGG	TGG	Arg	Trp	p.R248W	missense	Iran	Iran
08-00260	5-exon	175	13203	-1	0	G:C>A:T at CpG	G to A	CGC	CAC	Arg	His	p.R175H	missense	Iran	Iran
08-00270	7-exon	242	14051	0	NA	FS	6	TGC	NA	Cys	NA	NA	FS	Iran	Iran
08-00280	7-exon	245	14060	-1	0	G:C>A:T at CpG	G to A	GGC	AGC	Gly	Ser	p.G245S	missense	Iran	Iran
08-00290	6-exon	213	13397	-1	0	G:C>A:T at CpG	C to T	CGA	TGA	Arg	STOP	p.R213X	nonsense	Iran	Iran
08-00300	8-exon	272	14483	0	0	G:C>A:T	G to A	GTG	ATG	Val	Met	p.V272M	missense	Iran	Iran
08-00310	5-exon	163	13167	0	0	A:T>G:C	A to G	TAC	TGC	Tyr	Cys	p.Y163C	missense	Iran	Iran
08-00370	7-exon	245	14060	-1	0	G:C>A:T at CpG	G to A	GGC	AGC	Gly	Ser	G245S	missense	Iran	Iran
08-00410	7-exon	258	14100	0	0	A:T>G:C	A to G	GAA	GGA	Glu	Gly	E258G	missense	Iran	Iran
08-00490	8-exon	286	14526	0	0	A:T>T:A	A to T	GAA	GTA	Glu	Val	p.E286V	missense	Iran	Iran
08-00500	8-exon	273	14487	-1	0	G:C>A:T at CpG	G to A	CGT	CAT	Arg	His	p.R273H	missense	Iran	Iran
08-00540	8-exon	306	14585	-1	0	G:C>A:T at CpG	C to T	CGA	TGA	Arg	STOP	p.R306X	nonsense	Iran	Iran
08-00550	6-exon	209	13386	0	NA	FS	-2	AGA	NA	Arg	NA	NA	FS	Iran	Iran
08-00560	8-exon	283	14516	-1	0	G:C>A:T at CpG	C to T	CGC	TGC	Arg	Cys	p.R283C	missense	Iran	Iran
08-00590	7-exon	236	14034	0	0	A:T>G:C	A to G	TAC	TGC	Tyr	Cys	p.Y236C	missense	Iran	Iran
08-00730	6-exon	213	13397	-1	0	G:C>A:T at CpG	C to T	CGA	TGA	Arg	STOP	p.R213X	nonsense	Iran	Iran
08-00770	8-exon	273	14486	-1	0	G:C>A:T at CpG	C to T	CGT	TGT	Arg	Cys	p.R273C	missense	Iran	Iran
08-00780	8-exon	282	14513	-1	0	G:C>A:T at CpG	C to T	CGG	TGG	Arg	Trp	p.R282W	missense	Iran	Iran
08-00790	6-exon	220	13418	0	0	FS	-5	TAT	NA	Tyr	NA	NA	FS	Iran	Iran
08-00800	5-exon	175	13203	-1	0	G:C>A:T at CpG	G to A	CGC	CAC	Arg	His	p.R175H	missense	Iran	Iran
08-00820	7-exon	248	14070	0	0	G:C>T:A	G to T	CGG	CTG	Arg	Leu	p.R248L	missense	Iran	Iran
08-00890	7-exon	244	14057	0	0	G:C>A:T	G to A	GGC	AGC	Gly	Ser	p.G244S	missense	Iran	Iran
08-00901	5-exon	175	13203	-1	0	G:C>A:T at CpG	G to A	CGC	CAC	Arg	His	p.R175H	missense	Iran	Iran
08-00915	7-exon	253	14084	0	0	A:T>C:G	A to C	ACC	CCC	Thr	Pro	T253P	missense	Iran	Iran
08-00916	6-exon	196	13346	-1	0	G:C>A:T at CpG	C to T	CGA	TGA	Arg	STOP	p.R196X	nonsense	Iran	Iran
08-00917	6-exon	196	13346	-1	0	G:C>A:T at CpG	C to T	CGA	TGA	Arg	STOP	p.R196X	nonsense	Iran	Iran
08-00919	8-exon	266	14465	0	0	FS	1	GGA	NA	Gly	NA	NA	FS	Iran	Iran
08-00923	7-exon	225	14001	0	0	A:T>G:C	T to C	GTT	GCT	Val	Ala	p.V225A	missense	Iran	Iran
08-00926	5-exon	168	13181	0	0	G:C>A:T	C to T	CAC	TAC	His	Tyr	p.H168Y	missense	Iran	Iran
08-00927	5-exon	173	13196	0	0	G:C>T:A	G to T	GTG	TTG	Val	Leu	p.V173L	missense	Iran	Iran
08-00929	8-exon	282	14513	-1	0	G:C>A:T at CpG	C to T	CGG	TGG	Arg	Trp	p.R282W	missense	Iran	Iran
08-00933	5-exon	179	13215	0	0	A:T>G:C	A to G	CAT	CGT	His	Arg	p.H179R	missense	Iran	Iran
08-01080	7-exon	245	14060	-1	0	G:C>A:T at CpG	G to A	GGC	AGC	Gly	Ser	p.G245S	missense	Iran	Iran
08-01570	8-exon	271	14480	0	0	G:C>A:T	G to A	GAG	AAG	Glu	Lys	p.E271K	missense	Iran	Iran
08-01590	5-exon	126	13055	0	0	FS	-9	TAC	NA	Tyr	NA	NA	FS	Iran	Iran
08-02010	8-exon	266	14466	0	0	FS	9	GGA	NA	Gly	NA	NA	FS	Iran	Iran
08-02060	7-exon	248	14070	0	0	G:C>T:A	G to T	CGG	CTG	Arg	Leu	p.R248L	missense	Iran	Iran
08-02090	6-exon	213	13397	-1	0	G:C>A:T at CpG	C to T	CGA	TGA	Arg	STOP	p.R213X	nonsense	Iran	Iran
08-02100	8-exon	273	14486	-1	0	G:C>A:T at CpG	C to T	CGT	TGT	Arg	Cys	p.R273C	missense	Iran	Iran
08-02130	6-exon	195	13344	0	0	A:T>G:C	T to C	ATC	ACC	Ile	Thr	p.I195T	missense	Iran	Iran
08-02170	8-exon	282	14513	-1	0	G:C>A:T at CpG	C to T	CGG	TGG	Arg	Trp	p.R282W	missense	Iran	Iran
08-02220	7-exon	253	14085	0	0	FS	3	ACC	NA	Thr	NA	NA	FS	Iran	Iran
08-02260	6-exon	213	13397	-1	0	G:C>A:T at CpG	C to T	CGA	TGA	Arg	STOP	p.R213X	nonsense	Iran	Iran
08-02290	7-exon	235	14030	0	NA	FS	-3	AAC	NA	Asn	NA	NA	FS	Iran	Iran
08-02350	8-exon	269	14474	0	0	FS	20	AGC	NA	Ser	NA	NA	FS	Iran	Iran
08-02500	7-exon	236	14034	0	NA	A:T>G:C	A to G	TAC	TGC	Tyr	Cys	p.Y236C	missense	Iran	Iran
08-02520	7-exon	245	14061	0	NA	G:C>A:T	G to A	GGC	GAC	Gly	Asp	p.G245D	missense	Iran	Iran
08-02540	7-exon	253	14085	0	0	FS	5	ACC	NA	Thr	NA	NA	FS	Iran	Iran
08-02570	7-exon	245	14060	-1	0	G:C>A:T at CpG	G to A	GGC	AGC	Gly	Ser	p.G245S	missense	Iran	Iran
08-02600	7-exon	245	14060	-1	0	G:C>A:T at CpG	G to A	GGC	AGC	Gly	Ser	p.G245S	missense	Iran	Iran
08-02620	5-exon	143	13106	0	0	G:C>A:T	G to A	GTG	ATG	Val	Met	p.V143M	missense	Iran	Iran
08-02630	7-exon	248	14070	-1	0	G:C>A:T at CpG	G to A	CGG	CAG	Arg	Gln	p.R248Q	missense	Iran	Iran
08-02640	8-exon	277	14500	0	0	A:T>T:A	T to A	TGT	TGA	Cys	STOP	p.C277X	nonsense	Iran	Iran
08-02660	8-exon	294	14549	0	0	G:C>T:A	G to T	GAG	TAG	Glu	STOP	p.E294X	nonsense	Iran	Iran
08-02680	6-exon	213	13397	-1	0	G:C>A:T at CpG	C to T	CGA	TGA	Arg	STOP	p.R213X	nonsense	Iran	Iran
08-03010	5-exon	159	13156	0	NA	FS	1	GCC	NA	NA	NA	NA	FS	Iran	Iran
08-03030	5-exon	175	13203	-1	0	G:C>A:T at CpG	G to A	CGC	CAC	Arg	His	p.R175H	missense	Iran	Iran
08-03050؟	7-exon	248	14070	-1	0	G:C>A:T at CpG	G to A	CGG	CAG	Arg	Gln	p.R248Q	missense	Iran	Iran
08-03051؟؟	7-exon	245	14060	-1	0	G:C>A:T at CpG	G to A	GGC	AGC	Gly	Ser	p.G245S	missense	Iran	Iran
08-03060	5-exon	173	13196	0	0	G:C>T:A	G to T	GTG	TTG	Val	Leu	p.V173L	missense	Iran	Iran
08-03080	7-exon	248	14069	-1	0	G:C>A:T at CpG	C to T	CGG	TGG	Arg	Trp	p.R248W	missense	Iran	Iran
08-03090	6-exon	216	13406	0	0	G:C>T:A	G to T	GTG	TTG	Val	Leu	p.V216L	missense	Iran	Iran
08-03150	5-exon	152	13134	-1	0	G:C>A:T at CpG	C to T	CCG	CTG	Pro	Leu	p.P152L	missense	Iran	Iran
08-03160	6-exon	195	13344	0	0	A:T>G:C	T to C	ATC	ACC	Ile	Thr	p.I195T	missense	Iran	Iran
08-03210	5-exon	135	13083	0	0	G:C>A:T	G to A	TGC	TAC	Cys	Tyr	p.C135Y	missense	Iran	Iran
08-03300	6-exon	213	13397	-1	0	G:C>A:T at CpG	C to T	CGA	TGA	Arg	STOP	p.R213X	nonsense	Iran	Iran
08-03310	6-exon	213	13398	0	0	G:C>T:A	G to T	CGA	CTA	Arg	Leu	p.R213L	missense	Iran	Iran
08-03320	8-exon	273	14486	-1	0	G:C>A:T at CpG	C to T	CGT	TGT	Arg	Cys	p.R273C	missense	Iran	Iran
08-03360	5-exon	135	13083	0	0	G:C>A:T	G to A	TGC	TAC	Cys	Tyr	p.C135Y	missense	Iran	Iran
08-03440	8-exon	273	14487	-1	0	G:C>A:T at CpG	G to A	CGT	CAT	Arg	His	p.R273H	missense	Iran	Iran
08-03460	5-exon	175	13203	-1	0	G:C>A:T at CpG	G to A	CGC	CAC	Arg	His	p.R175H	missense	Iran	Iran
08-03480	6-exon	196	13346	-1	0	G:C>A:T at CpG	C to T	CGA	TGA	Arg	STOP	p.R196X	nonsense	Iran	Iran
08-03500	i6-intron	0	13433	0	-1	G:C>A:T	G to A	NA	NA	NA	NA	NA	splice	Iran	Iran
08-03550	8-exon	278	14501	0	0	G:C>T:A	C to A	CCT	ACT	Pro	Thr	p.P278T	missense	Iran	Iran
08-03560	7-exon	248	14070	-1	0	G:C>A:T at CpG	G to A	CGG	CAG	Arg	Gln	p.R248Q	missense	Iran	Iran
08-03580	5-exon	133	13077	0	0	A:T>T:A	T to A	ATG	AAG	Met	Lys	p.M133K	missense	Iran	Iran
08-03610	7-exon	248	14069	-1	0	G:C>A:T at CpG	C to T	CGG	TGG	Arg	Trp	p.R248W	missense	Iran	Iran
08-03630	6-exon	213	13397	-1	0	G:C>A:T at CpG	C to T	CGA	TGA	Arg	STOP	p.R213X	nonsense	Iran	Iran
08-03660	7-exon	245	14061	0	0	G:C>A:T	G to A	GGC	GAC	Gly	Asp	p.G245D	missense	Iran	Iran
08-03680	5-exon	127	13059	0	0	G:C>A:T	C to T	TCC	TTC	Ser	Phe	p.S127F	missense	Iran	Iran
08-03720	7-exon	248	14070	-1	0	G:C>A:T at CpG	G to A	CGG	CAG	Arg	Gln	p.R248Q	missense	Iran	Iran
08-03780	i6-intron	0	13434	0	-1	A:T>G:C	T to C	NA	NA	NA	NA	NA	splice	Iran	Iran
08-03800	6-exon	220	13419	0	0	A:T>G:C	A to G	TAT	TGT	Tyr	Cys	p.Y220C	missense	Iran	Iran
08-03810	6-exon	196	13346	-1	0	G:C>A:T at CpG	C to T	CGA	TGA	Arg	STOP	p.R196X	nonsense	Iran	Iran
08-03830	7-exon	242	14052	0	0	G:C>C:G	G to C	TGC	TCC	Cys	Ser	p.C242S	missense	Iran	Iran
9588	6-exon	196	13346	-1	0	G:C>A:T at CpG	C to T	CGA	TGA	Arg	STOP	p.R196X	nonsense	Italy	Italy
9589	5-exon	179	13216	0	0	A:T>C:G	T to G	CAT	CAG	His	Gln	p.H179Q	missense	Italy	Italy
9590	7-exon	242	14052	0	0	G:C>A:T	G to A	TGC	TAC	Cys	Tyr	p.C242Y	missense	Italy	Italy
9593	6-exon	213	13397	-1	0	G:C>A:T at CpG	C to T	CGA	TGA	Arg	STOP	p.R213X	nonsense	Italy	Italy
9594	5-exon	175	13203	-1	0	G:C>A:T at CpG	G to A	CGC	CAC	Arg	His	p.R175H	missense	Italy	Italy
9595	8-exon	273	14486	-1	0	G:C>A:T at CpG	C to T	CGT	TGT	Arg	Cys	p.R273C	missense	Italy	Italy
9592	8-exon	282	14513	-1	0	G:C>A:T at CpG	C to T	CGG	TGG	Arg	Trp	p.R282W	missense	Italy	Italy
9591	7-exon	248	14070	-1	0	G:C>A:T at CpG	G to A	CGG	CAG	Arg	Gln	p.R248Q	missense	Italy	Italy
9587	6-exon	216	13406	0	0	G:C>A:T	G to A	GTG	ATG	Val	Met	p.V216M	missense	Italy	Italy
9586	5-exon	184	13229	0	0	G:C>C:G	G to C	GAT	CAT	Asp	His	p.D184H	missense	Italy	Italy
6405	8-exon	292	14544	0	0	A:T>G:C	A to G	AAA	AGA	Lys	Arg	p.K292R	missense	Italy	Italy
6406	5-exon	144	13109	0	0	G:C>A:T	C to T	CAG	TAG	Gln	STOP	p.Q144X	nonsense	Italy	Italy
6404	5-exon	178	13212	0	0	A:T>C:G	A to C	CAC	CCC	His	Pro	p.H178P	missense	Italy	Italy
15474	5-exon	159	13155	0	0	G:C>A:T	C to T	GCC	GTC	Ala	Val	p.A159V	missense	Italy	Italy
3870	8-exon	280	14508	0	0	G:C>T:A	G to T	AGA	ATA	Arg	Ile	p.R280I	missense	Italy	Italy
3874	7-exon	248	14070	-1	0	G:C>A:T at CpG	G to A	CGG	CAG	Arg	Gln	p.R248Q	missense	Italy	Italy
3872	7-exon	238	14040	0	0	G:C>A:T	G to A	TGT	TAT	Cys	Tyr	p.C238Y	missense	Italy	Italy
3882	7-exon	248	14070	-1	0	G:C>A:T at CpG	G to A	CGG	CAG	Arg	Gln	p.R248Q	missense	Italy	Italy
3883	7-exon	248	14070	-1	0	G:C>A:T at CpG	G to A	CGG	CAG	Arg	Gln	p.R248Q	missense	Italy	Italy
3884	7-exon	248	14069	-1	0	G:C>A:T at CpG	C to T	CGG	TGG	Arg	Trp	p.R248W	missense	Italy	Italy
3876	6-exon	196	13346	-1	0	G:C>T:A	C to A	CGA	AGA	Arg	Arg	p.R196R	silent	Italy	Italy
3867	8-exon	282	14513	-1	0	G:C>A:T at CpG	C to T	CGG	TGG	Arg	Trp	p.R282W	missense	Italy	Italy
3880	5-exon	175	13203	-1	0	G:C>A:T at CpG	G to A	CGC	CAC	Arg	His	p.R175H	missense	Italy	Italy
3881	7-exon	245	14060	-1	0	G:C>A:T at CpG	G to A	GGC	AGC	Gly	Ser	p.G245S	missense	Italy	Italy
19663	5-exon	175	13203	-1	0	G:C>A:T at CpG	G to A	CGC	CAC	Arg	His	p.R175H	missense	Italy	Italy
19664	8-exon	273	14486	-1	0	G:C>A:T at CpG	C to T	CGT	TGT	Arg	Cys	p.R273C	missense	Italy	Italy
19665	7-exon	248	14070	-1	0	G:C>A:T at CpG	G to A	CGG	CAG	Arg	Gln	p.R248Q	missense	Italy	Italy
19666	5-exon	179	13216	0	0	A:T>C:G	T to G	CAT	CAG	His	Gln	p.H179Q	missense	Italy	Italy
19667	i5-intron	0	13306	0	0	FS	-1	NA	NA	NA	NA	NA	other	Italy	Italy
19668	5-exon	139	13096	0	0	FS	1	AAG	NA	Lys	NA	NA	FS	Italy	Italy
19669	8-exon	273	14486	-1	0	G:C>A:T at CpG	C to T	CGT	TGT	Arg	Cys	p.R273C	missense	Italy	Italy
19670	6-exon	216	13406	0	0	G:C>A:T	G to A	GTG	ATG	Val	Met	p.V216M	missense	Italy	Italy
19671	5-exon	147	13118	0	0	G:C>A:T	G to A	GTT	ATT	Val	Ile	p.V147I	missense	Italy	Italy
19672	7-exon	249	14074	0	0	G:C>T:A	G to T	AGG	AGT	Arg	Ser	p.R249S	missense	Italy	Italy
19673	7-exon	248	14070	-1	0	G:C>A:T at CpG	G to A	CGG	CAG	Arg	Gln	p.R248Q	missense	Italy	Italy
19674	6-exon	213	13397	-1	0	G:C>A:T at CpG	C to T	CGA	TGA	Arg	STOP	p.R213X	nonsense	Italy	Italy
19675	8-exon	282	14513	-1	0	G:C>A:T at CpG	C to T	CGG	TGG	Arg	Trp	p.R282W	missense	Italy	Italy
19676	6-exon	196	13346	-1	0	G:C>A:T at CpG	C to T	CGA	TGA	Arg	STOP	p.R196X	nonsense	Italy	Italy
19677	8-exon	273	14487	-1	0	G:C>A:T at CpG	G to A	CGT	CAT	Arg	His	p.R273H	missense	Italy	Italy
19678	5-exon	175	13203	-1	0	G:C>A:T at CpG	G to A	CGC	CAC	Arg	His	p.R175H	missense	Italy	Italy
19679	8-exon	278	14501	0	0	G:C>A:T	C to T	CCT	TCT	Pro	Ser	p.P278S	missense	Italy	Italy
10385	5-exon	141	13101	0	0	G:C>A:T	G to A	TGC	TAC	Cys	Tyr	p.C141Y	missense	Italy	Italy
10372	5-exon	152	13133	0	0	FS	1	CCG	NA	Pro	NA	NA	FS	Italy	Italy
10386	6-exon	216	13406	0	0	G:C>A:T	G to A	GTG	ATG	Val	Met	p.V216M	missense	Italy	Italy
10383	6-exon	220	13419	0	0	A:T>G:C	A to G	TAT	TGT	Tyr	Cys	p.Y220C	missense	Italy	Italy
10382	6-exon	220	13419	0	0	A:T>G:C	A to G	TAT	TGT	Tyr	Cys	p.Y220C	missense	Italy	Italy
10381	6-exon	220	13419	0	0	A:T>G:C	A to G	TAT	TGT	Tyr	Cys	p.Y220C	missense	Italy	Italy
10380	7-exon	244	14057	0	0	G:C>A:T	G to A	GGC	AGC	Gly	Ser	p.G244S	missense	Italy	Italy
10379	7-exon	244	14057	0	0	G:C>A:T	G to A	GGC	AGC	Gly	Ser	p.G244S	missense	Italy	Italy
10387	7-exon	248	14069	-1	0	G:C>A:T at CpG	C to T	CGG	TGG	Arg	Trp	p.R248W	missense	Italy	Italy
10370	7-exon	244	14057	0	0	G:C>A:T	G to A	GGC	AGC	Gly	Ser	p.G244S	missense	Italy	Italy
10378	7-exon	248	14069	-1	0	G:C>A:T at CpG	C to T	CGG	TGG	Arg	Trp	p.R248W	missense	Italy	Italy
10377	7-exon	244	14057	0	0	G:C>A:T	G to A	GGC	AGC	Gly	Ser	p.G244S	missense	Italy	Italy
10376	7-exon	249	14072	0	0	FS	-1	AGG	NA	Arg	NA	NA	FS	Italy	Italy
10375	7-exon	244	14057	0	0	G:C>A:T	G to A	GGC	AGC	Gly	Ser	p.G244S	missense	Italy	Italy
10373	7-exon	249	14072	0	0	FS	-1	AGG	NA	Arg	NA	NA	FS	Italy	Italy
10371	8-exon	273	14487	-1	0	G:C>A:T at CpG	G to A	CGT	CAT	Arg	His	p.R273H	missense	Italy	Italy
10374	8-exon	273	14487	-1	0	G:C>A:T at CpG	G to A	CGT	CAT	Arg	His	p.R273H	missense	Italy	Italy
12873	5-exon	163	13166	0	0	A:T>T:A	T to A	TAC	AAC	Tyr	Asn	p.Y163N	missense	Italy	Italy
12875	5-exon	167	13178	0	0	G:C>A:T	C to T	CAG	TAG	Gln	STOP	p.Q167X	nonsense	Italy	Italy
12861	6-exon	196	13346	-1	0	G:C>A:T at CpG	C to T	CGA	TGA	Arg	STOP	p.R196X	nonsense	Italy	Italy
12874	6-exon	204	13370	0	0	G:C>T:A	G to T	GAG	TAG	Glu	STOP	p.E204X	nonsense	Italy	Italy
12876	6-exon	213	13397	-1	0	G:C>A:T at CpG	C to T	CGA	TGA	Arg	STOP	p.R213X	nonsense	Italy	Italy
12872	6-exon	213	13397	-1	0	G:C>A:T at CpG	C to T	CGA	TGA	Arg	STOP	p.R213X	nonsense	Italy	Italy
12871	7-exon	245	14060	-1	0	G:C>A:T at CpG	G to A	GGC	AGC	Gly	Ser	p.G245S	missense	Italy	Italy
12870	7-exon	248	14069	-1	0	G:C>A:T at CpG	C to T	CGG	TGG	Arg	Trp	p.R248W	missense	Italy	Italy
12869	7-exon	248	14070	-1	0	G:C>A:T at CpG	G to A	CGG	CAG	Arg	Gln	p.R248Q	missense	Italy	Italy
12877	7-exon	248	14069	-1	0	G:C>A:T at CpG	C to T	CGG	TGG	Arg	Trp	p.R248W	missense	Italy	Italy
12860	7-exon	251	14078	0	0	FS	-3	ATC	NA	Ile	NA	NA	other	Italy	Italy
12867	7-exon	252	14081	0	0	FS	3	CTC	NA	Leu	NA	NA	other	Italy	Italy
12866	8-exon	273	14487	-1	0	G:C>A:T at CpG	G to A	CGT	CAT	Arg	His	p.R273H	missense	Italy	Italy
12865	8-exon	273	14486	-1	0	G:C>A:T at CpG	C to T	CGT	TGT	Arg	Cys	p.R273C	missense	Italy	Italy
12864	8-exon	273	14487	-1	0	G:C>A:T at CpG	G to A	CGT	CAT	Arg	His	p.R273H	missense	Italy	Italy
12863	8-exon	281	14510	0	0	G:C>C:G	G to C	GAC	CAC	Asp	His	p.D281H	missense	Italy	Italy
12862	8-exon	282	14513	-1	0	G:C>A:T at CpG	C to T	CGG	TGG	Arg	Trp	p.R282W	missense	Italy	Italy
12868	8-exon	306	14585	-1	0	G:C>A:T at CpG	C to T	CGA	TGA	Arg	STOP	p.R306X	nonsense	Italy	Italy
5027	6-exon	191	13331	0	0	FS	-3	CCT	NA	Pro	NA	NA	other	Italy	Italy
5026	8-exon	282	14513	-1	0	G:C>A:T at CpG	C to T	CGG	TGG	Arg	Trp	p.R282W	missense	Italy	Italy
5025	7-exon	238	14040	0	0	G:C>A:T	G to A	TGT	TAT	Cys	Tyr	p.C238Y	missense	Italy	Italy
5024	7-exon	248	14069	-1	0	G:C>A:T at CpG	C to T	CGG	TGG	Arg	Trp	p.R248W	missense	Italy	Italy
5023	5-exon	165	13172	0	0	G:C>A:T	C to T	CAG	TAG	Gln	STOP	p.Q165X	nonsense	Italy	Italy
5022	5-exon	181	13221	-1	0	G:C>A:T at CpG	G to A	CGC	CAC	Arg	His	p.R181H	missense	Italy	Italy
5021	5-exon	157	13148	-1	0	G:C>C:G	G to C	GTC	CTC	Val	Leu	p.V157L	missense	Italy	Italy
5020	5-exon	132	13074	0	0	A:T>G:C	A to G	AAG	AGG	Lys	Arg	p.K132R	missense	Italy	Italy
5019	5-exon	141	13101	0	0	G:C>A:T	G to A	TGC	TAC	Cys	Tyr	p.C141Y	missense	Italy	Italy
5007	5-exon	157	13148	-1	0	FS	6	GTC	NA	Val	NA	NA	other	Italy	Italy
5018	5-exon	157	13148	-1	0	G:C>C:G	G to C	GTC	CTC	Val	Leu	p.V157L	missense	Italy	Italy
5028	7-exon	249	14074	0	0	G:C>T:A	G to T	AGG	AGT	Arg	Ser	p.R249S	missense	Italy	Italy
5017	8-exon	282	14513	-1	0	G:C>A:T at CpG	C to T	CGG	TGG	Arg	Trp	p.R282W	missense	Italy	Italy
5016	5-exon	143	13106	0	0	G:C>A:T	G to A	GTG	ATG	Val	Met	p.V143M	missense	Italy	Italy
5015	5-exon	161	13160	0	0	G:C>A:T	G to A	GCC	ACC	Ala	Thr	p.A161T	missense	Italy	Italy
5014	6-exon	208	13382	0	0	FS	-16	GAC	NA	Asp	NA	NA	FS	Italy	Italy
5013	7-exon	248	14069	-1	0	G:C>A:T at CpG	C to T	CGG	TGG	Arg	Trp	p.R248W	missense	Italy	Italy
5012	5-exon	161	13160	0	0	G:C>A:T	G to A	GCC	ACC	Ala	Thr	p.A161T	missense	Italy	Italy
5011	7-exon	245	14060	-1	0	G:C>A:T at CpG	G to A	GGC	AGC	Gly	Ser	p.G245S	missense	Italy	Italy
5010	8-exon	282	14513	-1	0	G:C>A:T at CpG	C to T	CGG	TGG	Arg	Trp	p.R282W	missense	Italy	Italy
5009	7-exon	244	14057	0	0	G:C>T:A	G to T	GGC	TGC	Gly	Cys	p.G244C	missense	Italy	Italy
5008	5-exon	175	13203	-1	0	G:C>A:T at CpG	G to A	CGC	CAC	Arg	His	p.R175H	missense	Italy	Italy
5181	8-exon	278	14501	0	0	G:C>T:A	C to A	CCT	ACT	Pro	Thr	p.P278T	missense	Italy	Italy
5180	5-exon	157	13148	-1	0	G:C>C:G	G to C	GTC	CTC	Val	Leu	p.V157L	missense	Italy	Italy
5179	5-exon	165	13172	0	0	G:C>A:T	C to T	CAG	TAG	Gln	STOP	p.Q165X	nonsense	Italy	Italy
5178	5-exon	143	13106	0	0	G:C>A:T	G to A	GTG	ATG	Val	Met	p.V143M	missense	Italy	Italy
5177	5-exon	157	13148	-1	0	G:C>C:G	G to C	GTC	CTC	Val	Leu	p.V157L	missense	Italy	Italy
5202	6-exon	208	13382	0	0	FS	-16	GAC	NA	Asp	NA	NA	FS	Italy	Italy
5187	8-exon	276	14495	0	0	G:C>A:T	G to A	GCC	ACC	Ala	Thr	p.A276T	missense	Italy	Italy
5189	7-exon	249	14074	0	0	G:C>T:A	G to T	AGG	AGT	Arg	Ser	p.R249S	missense	Italy	Italy
5182	7-exon	245	14060	-1	0	G:C>A:T at CpG	G to A	GGC	AGC	Gly	Ser	p.G245S	missense	Italy	Italy
5194	7-exon	244	14058	0	0	G:C>A:T	G to A	GGC	GAC	Gly	Asp	p.G244D	missense	Italy	Italy
5193	8-exon	282	14513	-1	0	G:C>A:T at CpG	C to T	CGG	TGG	Arg	Trp	p.R282W	missense	Italy	Italy
5191	5-exon	132	13074	0	0	A:T>G:C	A to G	AAG	AGG	Lys	Arg	p.K132R	missense	Italy	Italy
5190	5-exon	175	13203	-1	0	G:C>A:T at CpG	G to A	CGC	CAC	Arg	His	p.R175H	missense	Italy	Italy
5175	8-exon	306	14585	-1	0	G:C>A:T at CpG	C to T	CGA	TGA	Arg	STOP	p.R306X	nonsense	Italy	Italy
5188	7-exon	237	14038	0	0	G:C>T:A	G to T	ATG	ATT	Met	Ile	p.M237I	missense	Italy	Italy
5186	7-exon	248	14069	-1	0	G:C>A:T at CpG	C to T	CGG	TGG	Arg	Trp	p.R248W	missense	Italy	Italy
5174	8-exon	282	14513	-1	0	G:C>A:T at CpG	C to T	CGG	TGG	Arg	Trp	p.R282W	missense	Italy	Italy
5185	5-exon	161	13160	0	0	G:C>A:T	G to A	GCC	ACC	Ala	Thr	p.A161T	missense	Italy	Italy
5192	8-exon	282	14513	-1	0	G:C>A:T at CpG	C to T	CGG	TGG	Arg	Trp	p.R282W	missense	Italy	Italy
5201	5-exon	141	13101	0	0	G:C>A:T	G to A	TGC	TAC	Cys	Tyr	p.C141Y	missense	Italy	Italy
5183	6-exon	191	13331	0	0	FS	-3	CCT	NA	Pro	NA	NA	other	Italy	Italy
5184	7-exon	248	14069	-1	0	G:C>A:T at CpG	C to T	CGG	TGG	Arg	Trp	p.R248W	missense	Italy	Italy
5176	5-exon	161	13160	0	0	G:C>A:T	G to A	GCC	ACC	Ala	Thr	p.A161T	missense	Italy	Italy
5200	6-exon	220	13419	0	0	A:T>G:C	A to G	TAT	TGT	Tyr	Cys	p.Y220C	missense	Italy	Italy
5199	6-exon	216	13406	0	0	G:C>C:G	G to C	GTG	CTG	Val	Leu	p.V216L	missense	Italy	Italy
5198	7-exon	244	14057	0	0	G:C>T:A	G to T	GGC	TGC	Gly	Cys	p.G244C	missense	Italy	Italy
5197	7-exon	238	14040	0	0	G:C>A:T	G to A	TGT	TAT	Cys	Tyr	p.C238Y	missense	Italy	Italy
5196	5-exon	181	13221	-1	0	G:C>A:T at CpG	G to A	CGC	CAC	Arg	His	p.R181H	missense	Italy	Italy
5195	5-exon	157	13148	-1	0	FS	6	GTC	NA	Val	NA	NA	other	Italy	Italy
21506	8-exon	273	14487	-1	0	G:C>A:T at CpG	G to A	CGT	CAT	Arg	His	p.R273H	missense	Italy	Italy
21507	7-exon	238	14040	0	0	G:C>A:T	G to A	TGT	TAT	Cys	Tyr	p.C238Y	missense	Italy	Italy
21508	7-exon	249	14074	0	0	FS	-1	AGG	NA	Arg	NA	NA	FS	Italy	Italy
21509	5-exon	155	13144	0	0	FS	-1	ACC	NA	Thr	NA	NA	FS	Italy	Italy
21510	5-exon	174	13200	0	0	G:C>A:T	G to A	AGG	AAG	Arg	Lys	p.R174K	missense	Italy	Italy
21511	5-exon	158	13152	-1	0	G:C>A:T at CpG	G to A	CGC	CAC	Arg	His	p.R158H	missense	Italy	Italy
21512	7-exon	244	14057	0	0	G:C>A:T	G to A	GGC	AGC	Gly	Ser	p.G244S	missense	Italy	Italy
21513	7-exon	249	14074	0	0	FS	-1	AGG	NA	Arg	NA	NA	FS	Italy	Italy
21514	8-exon	272	14483	0	0	G:C>A:T	G to A	GTG	ATG	Val	Met	p.V272M	missense	Italy	Italy
21515	5-exon	141	13100	0	0	A:T>G:C	T to C	TGC	CGC	Cys	Arg	p.C141R	missense	Italy	Italy
21516	6-exon	204	13370	0	0	G:C>T:A	G to T	GAG	TAG	Glu	STOP	p.E204X	nonsense	Italy	Italy
21517	7-exon	248	14069	-1	0	G:C>A:T at CpG	C to T	CGG	TGG	Arg	Trp	p.R248W	missense	Italy	Italy
21518	8-exon	282	14513	-1	0	G:C>A:T at CpG	C to T	CGG	TGG	Arg	Trp	p.R282W	missense	Italy	Italy
21519	7-exon	244	14057	0	0	G:C>A:T	G to A	GGC	AGC	Gly	Ser	p.G244S	missense	Italy	Italy
21520	7-exon	249	14074	0	0	FS	-1	AGG	NA	Arg	NA	NA	FS	Italy	Italy
21521	7-exon	244	14057	0	0	G:C>A:T	G to A	GGC	AGC	Gly	Ser	p.G244S	missense	Italy	Italy
21522	5-exon	152	13133	0	0	FS	1	CCG	NA	Pro	NA	NA	FS	Italy	Italy
21523	6-exon	220	13419	0	0	A:T>G:C	A to G	TAT	TGT	Tyr	Cys	p.Y220C	missense	Italy	Italy
21524	7-exon	244	14057	0	0	G:C>A:T	G to A	GGC	AGC	Gly	Ser	p.G244S	missense	Italy	Italy
21525	7-exon	249	14074	0	0	FS	-1	AGG	NA	Arg	NA	NA	FS	Italy	Italy
21526	5-exon	174	13200	0	0	G:C>A:T	G to A	AGG	AAG	Arg	Lys	p.R174K	missense	Italy	Italy
21527	5-exon	177	13208	0	0	FS	-1	CCC	NA	Pro	NA	NA	FS	Italy	Italy
21528	7-exon	248	14069	-1	0	G:C>A:T at CpG	C to T	CGG	TGG	Arg	Trp	p.R248W	missense	Italy	Italy
21529	8-exon	273	14487	-1	0	G:C>A:T at CpG	G to A	CGT	CAT	Arg	His	p.R273H	missense	Italy	Italy
21530	8-exon	278	14501	0	0	G:C>A:T	C to T	CCT	TCT	Pro	Ser	p.P278S	missense	Italy	Italy
21531	5-exon	151	13130	0	0	G:C>T:A	C to A	CCC	ACC	Pro	Thr	p.P151T	missense	Italy	Italy
21532	7-exon	244	14058	0	0	G:C>C:G	G to C	GGC	GCC	Gly	Ala	p.G244A	missense	Italy	Italy
21533	7-exon	249	14072	0	0	A:T>C:G	A to C	AGG	CGG	Arg	Arg	p.R249R	silent	Italy	Italy
21534	5-exon	163	13167	0	0	A:T>T:A	A to T	TAC	TTC	Tyr	Phe	p.Y163F	missense	Italy	Italy
21535	5-exon	141	13101	0	0	G:C>C:G	G to C	TGC	TCC	Cys	Ser	p.C141S	missense	Italy	Italy
21536	7-exon	248	14069	-1	0	G:C>A:T at CpG	C to T	CGG	TGG	Arg	Trp	p.R248W	missense	Italy	Italy
21537	7-exon	248	14070	-1	0	G:C>A:T at CpG	G to A	CGG	CAG	Arg	Gln	p.R248Q	missense	Italy	Italy
21538	7-exon	249	14074	0	0	FS	-1	AGG	NA	Arg	NA	NA	FS	Italy	Italy
21539	7-exon	244	14057	0	0	G:C>A:T	G to A	GGC	AGC	Gly	Ser	p.G244S	missense	Italy	Italy
21540	7-exon	248	14069	-1	0	G:C>A:T at CpG	C to T	CGG	TGG	Arg	Trp	p.R248W	missense	Italy	Italy
21541	6-exon	193	13337	0	0	G:C>C:G	C to G	CAT	GAT	His	Asp	p.H193D	missense	Italy	Italy
21542	6-exon	202	13364	-1	0	G:C>C:G	C to G	CGT	GGT	Arg	Gly	p.R202G	missense	Italy	Italy
21543	7-exon	248	14069	-1	0	G:C>A:T at CpG	C to T	CGG	TGG	Arg	Trp	p.R248W	missense	Italy	Italy
21545	5-exon	152	13133	0	0	FS	1	CCG	NA	Pro	NA	NA	FS	Italy	Italy
21546	6-exon	220	13419	0	0	A:T>G:C	A to G	TAT	TGT	Tyr	Cys	p.Y220C	missense	Italy	Italy
21544	8-exon	273	14487	-1	0	G:C>A:T at CpG	G to A	CGT	CAT	Arg	His	p.R273H	missense	Italy	Italy
3886	8-exon	282	14513	-1	0	G:C>A:T at CpG	C to T	CGG	TGG	Arg	Trp	p.R282W	missense	Italy	Italy
3887	8-exon	282	14513	-1	0	G:C>A:T at CpG	C to T	CGG	TGG	Arg	Trp	p.R282W	missense	Italy	Italy
3877	8-exon	280	14508	0	0	G:C>A:T	G to A	AGA	AAA	Arg	Lys	p.R280K	missense	Italy	Italy
3875	7-exon	258	14100	0	0	A:T>G:C	A to G	GAA	GGA	Glu	Gly	p.E258G	missense	Italy	Italy
3879	7-exon	248	14070	-1	0	G:C>A:T at CpG	G to A	CGG	CAG	Arg	Gln	p.R248Q	missense	Italy	Italy
3868	8-exon	272	14483	0	0	G:C>T:A	G to T	GTG	TTG	Val	Leu	p.V272L	missense	Italy	Italy
3869	8-exon	276	14495	0	0	G:C>T:A	G to T	GCC	TCC	Ala	Ser	p.A276S	missense	Italy	Italy
3885	7-exon	248	14070	-1	0	G:C>A:T at CpG	G to A	CGG	CAG	Arg	Gln	p.R248Q	missense	Italy	Italy
3878	5-exon	175	13203	-1	0	G:C>A:T at CpG	G to A	CGC	CAC	Arg	His	p.R175H	missense	Italy	Italy
3871	5-exon	152	13134	-1	0	G:C>A:T at CpG	C to T	CCG	CTG	Pro	Leu	p.P152L	missense	Italy	Italy
3865	6-exon	190	13329	0	0	G:C>A:T	C to T	CCT	CTT	Pro	Leu	p.P190L	missense	Italy	Italy
3873	5-exon	175	13203	-1	0	G:C>A:T at CpG	G to A	CGC	CAC	Arg	His	p.R175H	missense	Italy	Italy
3866	8-exon	273	14487	-1	0	G:C>A:T at CpG	G to A	CGT	CAT	Arg	His	p.R273H	missense	Italy	Italy
3864	5-exon	176	13206	0	0	G:C>A:T	G to A	TGC	TAC	Cys	Tyr	p.C176Y	missense	Italy	Italy
10406	5-exon	175	13203	-1	0	G:C>A:T at CpG	G to A	CGC	CAC	Arg	His	p.R175H	missense	Japan	Japan
6597	5-exon	176	13206	0	0	G:C>T:A	G to T	TGC	TTC	Cys	Phe	p.C176F	missense	Japan	Japan
6598	5-exon	175	13203	-1	0	G:C>A:T at CpG	G to A	CGC	CAC	Arg	His	p.R175H	missense	Japan	Japan
6599	5-exon	173	13196	0	0	G:C>T:A	G to T	GTG	TTG	Val	Leu	p.V173L	missense	Japan	Japan
6596	6-exon	191	13331	0	0	FS	-3	CCT	NA	Pro	NA	NA	other	Japan	Japan
7277	8-exon	282	14513	-1	0	G:C>A:T at CpG	C to T	CGG	TGG	Arg	Trp	p.R282W	missense	Japan	Japan
7276	7-exon	245	14061	0	0	G:C>A:T	G to A	GGC	GAC	Gly	Asp	p.G245D	missense	Japan	Japan
7275	7-exon	248	14069	-1	0	G:C>A:T at CpG	C to T	CGG	TGG	Arg	Trp	p.R248W	missense	Japan	Japan
7274	8-exon	282	14513	-1	0	G:C>A:T at CpG	C to T	CGG	TGG	Arg	Trp	p.R282W	missense	Japan	Japan
7278	6-exon	213	13397	-1	0	G:C>A:T at CpG	C to T	CGA	TGA	Arg	STOP	p.R213X	nonsense	Japan	Japan
15484	7-exon	258	14099	0	0	G:C>A:T	G to A	GAA	AAA	Glu	Lys	p.E258K	missense	Japan	Japan
7272	8-exon	270	14477	0	0	A:T>T:A	T to A	TTT	ATT	Phe	Ile	p.F270I	missense	Japan	Japan
7271	6-exon	213	13397	-1	0	G:C>A:T at CpG	C to T	CGA	TGA	Arg	STOP	p.R213X	nonsense	Japan	Japan
7270	6-exon	213	13397	-1	0	G:C>A:T at CpG	C to T	CGA	TGA	Arg	STOP	p.R213X	nonsense	Japan	Japan
7732	8-exon	282	14513	-1	0	G:C>A:T at CpG	C to T	CGG	TGG	Arg	Trp	p.R282W	missense	Japan	Japan
7734	6-exon	191	13333	0	0	A:T>G:C	T to C	CCT	CCC	Pro	Pro	p.P191P	silent	Japan	Japan
8202	7-exon	248	14070	-1	0	G:C>A:T at CpG	G to A	CGG	CAG	Arg	Gln	p.R248Q	missense	Japan	Japan
8200	5-exon	146	13117	0	0	G:C>A:T	G to A	TGG	TGA	Trp	STOP	p.W146X	nonsense	Japan	Japan
8207	8-exon	262	14454	0	0	G:C>T:A	G to T	GGT	GTT	Gly	Val	p.G262V	missense	Japan	Japan
8208	7-exon	248	14070	-1	0	G:C>A:T at CpG	G to A	CGG	CAG	Arg	Gln	p.R248Q	missense	Japan	Japan
8205	5-exon	175	13203	-1	0	G:C>A:T at CpG	G to A	CGC	CAC	Arg	His	p.R175H	missense	Japan	Japan
8198	5-exon	169	13186	0	0	G:C>T:A	G to T	ATG	ATT	Met	Ile	p.M169I	missense	Japan	Japan
8199	5-exon	184	13229	0	0	G:C>A:T	G to A	GAT	AAT	Asp	Asn	p.D184N	missense	Japan	Japan
8192	5-exon	146	13117	0	0	G:C>A:T	G to A	TGG	TGA	Trp	STOP	p.W146X	nonsense	Japan	Japan
8203	8-exon	282	14513	-1	0	G:C>A:T at CpG	C to T	CGG	TGG	Arg	Trp	p.R282W	missense	Japan	Japan
8196	7-exon	242	14052	0	0	G:C>T:A	G to T	TGC	TTC	Cys	Phe	p.C242F	missense	Japan	Japan
8194	8-exon	278	14501	0	0	G:C>C:G	C to G	CCT	GCT	Pro	Ala	p.P278A	missense	Japan	Japan
8193	8-exon	266	14466	0	0	G:C>C:G	G to C	GGA	GCA	Gly	Ala	p.G266A	missense	Japan	Japan
14287	5-exon	166	13176	0	0	G:C>C:G	C to G	TCA	TGA	Ser	STOP	p.S166X	nonsense	Japan	Japan
14283	6-exon	209	13386	0	0	G:C>A:T	G to A	AGA	AAA	Arg	Lys	p.R209K	missense	Japan	Japan
14292	5-exon	138	13093	0	0	G:C>T:A	C to A	GCC	GCA	Ala	Ala	p.A138A	silent	Japan	Japan
14293	8-exon	267	14469	-1	0	G:C>C:G	G to C	CGG	CCG	Arg	Pro	p.R267P	missense	Japan	Japan
14785	8-exon	273	14487	-1	0	G:C>A:T at CpG	G to A	CGT	CAT	Arg	His	p.R273H	missense	Japan	Japan
14787	6-exon	217	13410	0	0	A:T>C:G	T to G	GTG	GGG	Val	Gly	p.V217G	missense	Japan	Japan
14786	8-exon	273	14487	-1	0	G:C>A:T at CpG	G to A	CGT	CAT	Arg	His	p.R273H	missense	Japan	Japan
16327	7-exon	245	14060	-1	0	G:C>A:T at CpG	G to A	GGC	AGC	Gly	Ser	p.G245S	missense	Japan	Japan
16328	5-exon	179	13214	0	0	G:C>T:A	C to A	CAT	AAT	His	Asn	p.H179N	missense	Japan	Japan
16329	7-exon	245	14060	-1	0	FS	-8	GGC	NA	Gly	NA	NA	FS	Japan	Japan
16330	8-exon	282	14513	-1	0	G:C>A:T at CpG	C to T	CGG	TGG	Arg	Trp	p.R282W	missense	Japan	Japan
16331	5-exon	179	13214	0	0	G:C>A:T	C to T	CAT	TAT	His	Tyr	p.H179Y	missense	Japan	Japan
17991	5-exon	161	13162	0	0	G:C>A:T	C to T	GCC	GCT	Ala	Ala	p.A161A	silent	Japan	Japan
17992	8-exon	306	14585	-1	0	G:C>A:T at CpG	C to T	CGA	TGA	Arg	STOP	p.R306X	nonsense	Japan	Japan
19823	7-exon	245	14060	-1	0	G:C>A:T at CpG	G to A	GGC	AGC	Gly	Ser	p.G245S	missense	Japan	Japan
22089	8-exon	298	14561	-1	0	G:C>T:A	G to T	GAG	TAG	Glu	STOP	p.E298X	nonsense	Japan	Japan
10358	7-exon	256	14094	0	0	G:C>T:A	C to A	ACA	AAA	Thr	Lys	p.T256K	missense	Japan	Japan
11318	6-exon	219	13416	0	0	G:C>A:T	C to T	CCC	CTC	Pro	Leu	p.P219L	missense	Japan	Japan
9812	8-exon	273	14486	-1	0	G:C>A:T at CpG	C to T	CGT	TGT	Arg	Cys	p.R273C	missense	Japan	Japan
9813	8-exon	289	14534	0	0	G:C>A:T	C to T	CTC	TTC	Leu	Phe	p.L289F	missense	Japan	Japan
9816	7-exon	244	14059	-1	0	G:C>A:T at CpG	C to T	GGC	GGT	Gly	Gly	p.G244G	silent	Japan	Japan
11813	8-exon	282	14513	-1	0	G:C>A:T at CpG	C to T	CGG	TGG	Arg	Trp	p.R282W	missense	Japan	Japan
11810	7-exon	251	14079	0	0	A:T>T:A	T to A	ATC	AAC	Ile	Asn	p.I251N	missense	Japan	Japan
11811	5-exon	141	13100	0	0	FS	-9	TGC	NA	Cys	NA	NA	other	Japan	Japan
12910	7-exon	240	14045	0	0	A:T>G:C	A to G	AGT	GGT	Ser	Gly	p.S240G	missense	Japan	Japan
12905	7-exon	248	14070	-1	0	G:C>A:T at CpG	G to A	CGG	CAG	Arg	Gln	p.R248Q	missense	Japan	Japan
12906	5-exon	145	13113	0	0	A:T>T:A	T to A	CTG	CAG	Leu	Gln	p.L145Q	missense	Japan	Japan
12907	i6-intron	0	6	0	0	G:C>A:T	G to A	NA	NA	NA	NA	NA	other	Japan	Japan
12912	5-exon	182	13224	0	0	G:C>A:T	G to A	TGC	TAC	Cys	Tyr	p.C182Y	missense	Japan	Japan
12901	6-exon	220	13419	0	0	A:T>G:C	A to G	TAT	TGT	Tyr	Cys	p.Y220C	missense	Japan	Japan
12885	7-exon	241	14048	0	0	FS	-1	TCC	NA	Ser	NA	NA	FS	Japan	Japan
12886	7-exon	245	14060	-1	0	G:C>T:A	G to T	GGC	TGC	Gly	Cys	p.G245C	missense	Japan	Japan
12887	7-exon	241	14049	0	0	G:C>A:T	C to T	TCC	TTC	Ser	Phe	p.S241F	missense	Japan	Japan
12888	7-exon	245	14060	-1	0	G:C>T:A	G to T	GGC	TGC	Gly	Cys	p.G245C	missense	Japan	Japan
12889	6-exon	220	13419	0	0	A:T>G:C	A to G	TAT	TGT	Tyr	Cys	p.Y220C	missense	Japan	Japan
12891	7-exon	248	14070	-1	0	G:C>A:T at CpG	G to A	CGG	CAG	Arg	Gln	p.R248Q	missense	Japan	Japan
12902	5-exon	175	13203	-1	0	G:C>A:T at CpG	G to A	CGC	CAC	Arg	His	p.R175H	missense	Japan	Japan
12894	6-exon	221	13422	0	0	A:T>G:C	A to G	GAG	GGG	Glu	Gly	p.E221G	missense	Japan	Japan
12892	6-exon	200	13358	0	0	FS	-1	AAT	NA	Asn	NA	NA	FS	Japan	Japan
16449	8-exon	282	14513	-1	0	G:C>A:T at CpG	C to T	CGG	TGG	Arg	Trp	p.R282W	missense	Japan	Japan
16450	7-exon	258	14099	0	0	G:C>A:T	G to A	GAA	AAA	Glu	Lys	p.E258K	missense	Japan	Japan
16451	7-exon	238	14040	0	0	G:C>A:T	G to A	TGT	TAT	Cys	Tyr	p.C238Y	missense	Japan	Japan
16454	5-exon	163	13167	0	0	A:T>G:C	A to G	TAC	TGC	Tyr	Cys	p.Y163C	missense	Japan	Japan
16455	8-exon	265	14462	0	0	FS	2	CTG	NA	Leu	NA	NA	FS	Japan	Japan
16456	5-exon	148	13121	0	0	G:C>A:T	G to A	GAT	AAT	Asp	Asn	p.D148N	missense	Japan	Japan
16772	6-exon	208	13383	0	0	A:T>T:A	A to T	GAC	GTC	Asp	Val	p.D208V	missense	Japan	Japan
16773	7-exon	248	14070	-1	0	G:C>A:T at CpG	G to A	CGG	CAG	Arg	Gln	p.R248Q	missense	Japan	Japan
16776	5-exon	145	13113	0	0	A:T>G:C	T to C	CTG	CCG	Leu	Pro	p.L145P	missense	Japan	Japan
16775	5-exon	177	13210	0	0	G:C>A:T	C to T	CCC	CCT	Pro	Pro	p.P177P	silent	Japan	Japan
16774	8-exon	273	14487	-1	0	G:C>A:T at CpG	G to A	CGT	CAT	Arg	His	p.R273H	missense	Japan	Japan
16778	5-exon	175	13203	-1	0	G:C>A:T at CpG	G to A	CGC	CAC	Arg	His	p.R175H	missense	Japan	Japan
16777	8-exon	306	14585	-1	0	G:C>A:T at CpG	C to T	CGA	TGA	Arg	STOP	p.R306X	nonsense	Japan	Japan
16779	7-exon	237	14038	0	0	G:C>A:T	G to A	ATG	ATA	Met	Ile	p.M237I	missense	Japan	Japan
16781	7-exon	243	14056	0	0	G:C>A:T	G to A	ATG	ATA	Met	Ile	p.M243I	missense	Japan	Japan
16780	7-exon	257	14096	0	0	G:C>A:T	C to T	CTG	TTG	Leu	Leu	p.L257L	silent	Japan	Japan
16783	5-exon	134	13081	0	0	A:T>C:G	T to G	TTT	TTG	Phe	Leu	p.F134L	missense	Japan	Japan
16782	6-exon	220	13419	0	0	A:T>G:C	A to G	TAT	TGT	Tyr	Cys	p.Y220C	missense	Japan	Japan
19013	8-exon	273	14487	-1	0	G:C>A:T at CpG	G to A	CGT	CAT	Arg	His	p.R273H	missense	Japan	Japan
19024	7-exon	248	14069	-1	0	G:C>A:T at CpG	C to T	CGG	TGG	Arg	Trp	p.R248W	missense	Japan	Japan
19015	6-exon	213	13397	-1	0	G:C>A:T at CpG	C to T	CGA	TGA	Arg	STOP	p.R213X	nonsense	Japan	Japan
19016	5-exon	157	13148	-1	0	G:C>T:A	G to T	GTC	TTC	Val	Phe	p.V157F	missense	Japan	Japan
19017	8-exon	273	14487	-1	0	G:C>A:T at CpG	G to A	CGT	CAT	Arg	His	p.R273H	missense	Japan	Japan
19019	7-exon	248	14070	-1	0	G:C>A:T at CpG	G to A	CGG	CAG	Arg	Gln	p.R248Q	missense	Japan	Japan
19021	5-exon	144	13110	0	0	A:T>T:A	A to T	CAG	CTG	Gln	Leu	p.Q144L	missense	Japan	Japan
19328	5-exon	145	13113	0	0	A:T>T:A	T to A	CTG	CAG	Leu	Gln	p.L145Q	missense	Japan	Japan
19327	8-exon	299	14565	0	0	A:T>C:G	T to G	CTG	CGG	Leu	Arg	p.L299R	missense	Japan	Japan
19329	6-exon	187	13321	0	0	A:T>G:C	T to C	GGT	GGC	Gly	Gly	p.G187G	silent	Japan	Japan
19330	6-exon	189	13325	0	0	G:C>A:T	G to A	GCC	ACC	Ala	Thr	p.A189T	missense	Japan	Japan
19331	8-exon	295	14553	0	0	FS	2	CCT	NA	Pro	NA	NA	FS	Japan	Japan
19332	7-exon	233	14025	0	0	FS	1	CAC	NA	His	NA	NA	FS	Japan	Japan
19334	7-exon	240	14046	0	0	G:C>T:A	G to T	AGT	ATT	Ser	Ile	p.S240I	missense	Japan	Japan
19333	8-exon	273	14487	-1	0	G:C>A:T at CpG	G to A	CGT	CAT	Arg	His	p.R273H	missense	Japan	Japan
8206	5-exon	169	13186	0	0	G:C>T:A	G to T	ATG	ATT	Met	Ile	p.M169I	missense	Japan	Japan
8195	5-exon	175	13203	-1	0	G:C>A:T at CpG	G to A	CGC	CAC	Arg	His	p.R175H	missense	Japan	Japan
8210	5-exon	175	13203	-1	0	G:C>A:T at CpG	G to A	CGC	CAC	Arg	His	p.R175H	missense	Japan	Japan
9815	5-exon	176	13206	0	0	G:C>A:T	G to A	TGC	TAC	Cys	Tyr	p.C176Y	missense	Japan	Japan
14291	5-exon	143	13106	0	0	G:C>A:T	G to A	GTG	ATG	Val	Met	p.V143M	missense	Japan	Japan
14288	5-exon	175	13202	-1	0	G:C>A:T at CpG	C to T	CGC	TGC	Arg	Cys	p.R175C	missense	Japan	Japan
14289	7-exon	248	14070	-1	0	G:C>A:T at CpG	G to A	CGG	CAG	Arg	Gln	p.R248Q	missense	Japan	Japan
774	5-exon	172	13195	0	0	A:T>G:C	T to C	GTT	GTC	Val	Val	p.V172V	silent	Japan	Japan
776	5-exon	175	13202	-1	0	G:C>A:T at CpG	C to T	CGC	TGC	Arg	Cys	p.R175C	missense	Japan	Japan
775	8-exon	273	14486	-1	0	G:C>A:T at CpG	C to T	CGT	TGT	Arg	Cys	p.R273C	missense	Japan	Japan
767	5-exon	173	13197	0	0	A:T>T:A	T to A	GTG	GAG	Val	Glu	p.V173E	missense	Japan	Japan
773	8-exon	274	14489	0	0	G:C>T:A	G to T	GTT	TTT	Val	Phe	p.V274F	missense	Japan	Japan
777	8-exon	284	14519	0	0	A:T>G:C	A to G	ACA	GCA	Thr	Ala	p.T284A	missense	Japan	Japan
772	i5-intron	0	13243	0	0	G:C>C:G	G to C	NA	NA	NA	NA	NA	other	Japan	Japan
771	6-exon	213	13397	-1	0	G:C>A:T at CpG	C to T	CGA	TGA	Arg	STOP	p.R213X	nonsense	Japan	Japan
770	5-exon	151	13131	0	0	G:C>C:G	C to G	CCC	CGC	Pro	Arg	p.P151R	missense	Japan	Japan
764	5-exon	151	13131	0	0	G:C>T:A	C to A	CCC	CAC	Pro	His	p.P151H	missense	Japan	Japan
769	5-exon	153	13136	0	0	G:C>T:A	C to A	CCC	ACC	Pro	Thr	p.P153T	missense	Japan	Japan
3565	5-exon	175	13203	-1	0	G:C>A:T at CpG	G to A	CGC	CAC	Arg	His	p.R175H	missense	Japan	Japan
3562	5-exon	175	13203	-1	0	G:C>A:T at CpG	G to A	CGC	CAC	Arg	His	p.R175H	missense	Japan	Japan
3564	5-exon	175	13203	-1	0	G:C>A:T at CpG	G to A	CGC	CAC	Arg	His	p.R175H	missense	Japan	Japan
3557	8-exon	273	14487	-1	0	G:C>A:T at CpG	G to A	CGT	CAT	Arg	His	p.R273H	missense	Japan	Japan
3561	8-exon	273	14486	-1	0	G:C>A:T at CpG	C to T	CGT	TGT	Arg	Cys	p.R273C	missense	Japan	Japan
3560	7-exon	248	14069	-1	0	G:C>A:T at CpG	C to T	CGG	TGG	Arg	Trp	p.R248W	missense	Japan	Japan
4460	5-exon	163	13166	0	0	FS	-11	TAC	NA	Tyr	NA	NA	FS	Japan	Japan
9991	5-exon	146	13116	0	0	G:C>C:G	G to C	TGG	TCG	Trp	Ser	p.W146S	missense	Japan	Japan
9993	8-exon	278	14501	0	0	G:C>A:T	C to T	CCT	TCT	Pro	Ser	p.P278S	missense	Japan	Japan
9992	7-exon	242	14053	0	0	G:C>T:A	C to A	TGC	TGA	Cys	STOP	p.C242X	nonsense	Japan	Japan
4950	5-exon	173	13196	0	0	G:C>A:T	G to A	GTG	ATG	Val	Met	p.V173M	missense	Japan	Japan
4944	5-exon	175	13203	-1	0	G:C>A:T at CpG	G to A	CGC	CAC	Arg	His	p.R175H	missense	Japan	Japan
4945	5-exon	143	13106	0	0	G:C>A:T	G to A	GTG	ATG	Val	Met	p.V143M	missense	Japan	Japan
4946	7-exon	245	14060	-1	0	G:C>A:T at CpG	G to A	GGC	AGC	Gly	Ser	p.G245S	missense	Japan	Japan
4947	8-exon	273	14486	-1	0	G:C>A:T at CpG	C to T	CGT	TGT	Arg	Cys	p.R273C	missense	Japan	Japan
4949	7-exon	248	14069	-1	0	G:C>A:T at CpG	C to T	CGG	TGG	Arg	Trp	p.R248W	missense	Japan	Japan
4948	5-exon	151	13130	0	0	G:C>C:G	C to G	CCC	GCC	Pro	Ala	p.P151A	missense	Japan	Japan
4943	8-exon	282	14513	-1	0	G:C>A:T at CpG	C to T	CGG	TGG	Arg	Trp	p.R282W	missense	Japan	Japan
11316	5-exon	141	13100	0	0	A:T>G:C	T to C	TGC	CGC	Cys	Arg	p.C141R	missense	Japan	Japan
11317	7-exon	249	14073	0	0	G:C>C:G	G to C	AGG	ACG	Arg	Thr	p.R249T	missense	Japan	Japan
338	6-exon	215	13403	0	0	A:T>G:C	A to G	AGT	GGT	Ser	Gly	p.S215G	missense	Japan	Japan
875	5-exon	141	13101	0	0	G:C>A:T	G to A	TGC	TAC	Cys	Tyr	p.C141Y	missense	Japan	Japan
881	7-exon	248	14070	-1	0	G:C>A:T at CpG	G to A	CGG	CAG	Arg	Gln	p.R248Q	missense	Japan	Japan
880	8-exon	270	14477	0	0	A:T>T:A	T to A	TTT	ATT	Phe	Ile	p.F270I	missense	Japan	Japan
879	7-exon	234	14028	0	0	A:T>C:G	A to C	TAC	TCC	Tyr	Ser	p.Y234S	missense	Japan	Japan
878	8-exon	273	14486	-1	0	G:C>A:T at CpG	C to T	CGT	TGT	Arg	Cys	p.R273C	missense	Japan	Japan
877	8-exon	273	14486	-1	0	G:C>A:T at CpG	C to T	CGT	TGT	Arg	Cys	p.R273C	missense	Japan	Japan
888	8-exon	282	14513	-1	0	G:C>A:T at CpG	C to T	CGG	TGG	Arg	Trp	p.R282W	missense	Japan	Japan
886	5-exon	175	13203	-1	0	G:C>A:T at CpG	G to A	CGC	CAC	Arg	His	p.R175H	missense	Japan	Japan
874	8-exon	273	14486	-1	0	G:C>A:T at CpG	C to T	CGT	TGT	Arg	Cys	p.R273C	missense	Japan	Japan
884	7-exon	245	14060	-1	0	G:C>A:T at CpG	G to A	GGC	AGC	Gly	Ser	p.G245S	missense	Japan	Japan
894	7-exon	245	14061	0	0	G:C>A:T	G to A	GGC	GAC	Gly	Asp	p.G245D	missense	Japan	Japan
896	8-exon	282	14513	-1	0	G:C>A:T at CpG	C to T	CGG	TGG	Arg	Trp	p.R282W	missense	Japan	Japan
898	7-exon	245	14060	-1	0	G:C>A:T at CpG	G to A	GGC	AGC	Gly	Ser	p.G245S	missense	Japan	Japan
906	7-exon	238	14040	0	0	G:C>A:T	G to A	TGT	TAT	Cys	Tyr	p.C238Y	missense	Japan	Japan
904	6-exon	211	13392	0	0	G:C>A:T	C to T	ACT	ATT	Thr	Ile	p.T211I	missense	Japan	Japan
903	7-exon	248	14070	-1	0	G:C>A:T at CpG	G to A	CGG	CAG	Arg	Gln	p.R248Q	missense	Japan	Japan
902	7-exon	248	14069	-1	0	G:C>A:T at CpG	C to T	CGG	TGG	Arg	Trp	p.R248W	missense	Japan	Japan
901	5-exon	170	13187	0	0	A:T>T:A	A to T	ACG	TCG	Thr	Ser	p.T170S	missense	Japan	Japan
900	7-exon	248	14070	-1	0	G:C>A:T at CpG	G to A	CGG	CAG	Arg	Gln	p.R248Q	missense	Japan	Japan
895	5-exon	170	13187	0	0	A:T>T:A	A to T	ACG	TCG	Thr	Ser	p.T170S	missense	Japan	Japan
899	7-exon	245	14061	0	0	G:C>T:A	G to T	GGC	GTC	Gly	Val	p.G245V	missense	Japan	Japan
909	5-exon	161	13160	0	0	G:C>A:T	G to A	GCC	ACC	Ala	Thr	p.A161T	missense	Japan	Japan
897	5-exon	174	13199	0	0	FS	-18	AGG	NA	Arg	NA	NA	other	Japan	Japan
905	5-exon	173	13196	0	0	G:C>A:T	G to A	GTG	ATG	Val	Met	p.V173M	missense	Japan	Japan
887	7-exon	238	14040	0	0	G:C>A:T	G to A	TGT	TAT	Cys	Tyr	p.C238Y	missense	Japan	Japan
872	5-exon	175	13203	-1	0	G:C>A:T at CpG	G to A	CGC	CAC	Arg	His	p.R175H	missense	Japan	Japan
871	5-exon	175	13203	-1	0	G:C>A:T at CpG	G to A	CGC	CAC	Arg	His	p.R175H	missense	Japan	Japan
860	8-exon	273	14487	-1	0	G:C>A:T at CpG	G to A	CGT	CAT	Arg	His	p.R273H	missense	Japan	Japan
870	7-exon	245	14061	0	0	G:C>T:A	G to T	GGC	GTC	Gly	Val	p.G245V	missense	Japan	Japan
873	8-exon	273	14487	-1	0	G:C>A:T at CpG	G to A	CGT	CAT	Arg	His	p.R273H	missense	Japan	Japan
868	7-exon	245	14060	-1	0	G:C>A:T at CpG	G to A	GGC	AGC	Gly	Ser	p.G245S	missense	Japan	Japan
867	7-exon	248	14069	-1	0	G:C>A:T at CpG	C to T	CGG	TGG	Arg	Trp	p.R248W	missense	Japan	Japan
866	5-exon	151	13130	0	0	G:C>C:G	C to G	CCC	GCC	Pro	Ala	p.P151A	missense	Japan	Japan
865	6-exon	204	13370	0	0	G:C>T:A	G to T	GAG	TAG	Glu	STOP	p.E204X	nonsense	Japan	Japan
864	6-exon	213	13397	-1	0	G:C>A:T at CpG	C to T	CGA	TGA	Arg	STOP	p.R213X	nonsense	Japan	Japan
863	7-exon	248	14069	-1	0	G:C>A:T at CpG	C to T	CGG	TGG	Arg	Trp	p.R248W	missense	Japan	Japan
862	8-exon	282	14513	-1	0	G:C>A:T at CpG	C to T	CGG	TGG	Arg	Trp	p.R282W	missense	Japan	Japan
859	6-exon	196	13346	-1	0	G:C>A:T at CpG	C to T	CGA	TGA	Arg	STOP	p.R196X	nonsense	Japan	Japan
854	7-exon	249	14072	0	0	A:T>G:C	A to G	AGG	GGG	Arg	Gly	p.R249G	missense	Japan	Japan
855	5-exon	176	13206	0	0	G:C>T:A	G to T	TGC	TTC	Cys	Phe	p.C176F	missense	Japan	Japan
856	7-exon	248	14069	-1	0	G:C>A:T at CpG	C to T	CGG	TGG	Arg	Trp	p.R248W	missense	Japan	Japan
861	5-exon	175	13203	-1	0	G:C>A:T at CpG	G to A	CGC	CAC	Arg	His	p.R175H	missense	Japan	Japan
857	6-exon	211	13392	0	0	G:C>A:T	C to T	ACT	ATT	Thr	Ile	p.T211I	missense	Japan	Japan
858	6-exon	213	13397	-1	0	G:C>A:T at CpG	C to T	CGA	TGA	Arg	STOP	p.R213X	nonsense	Japan	Japan
869	7-exon	236	14034	0	0	A:T>G:C	A to G	TAC	TGC	Tyr	Cys	p.Y236C	missense	Japan	Japan
885	7-exon	245	14061	0	0	G:C>A:T	G to A	GGC	GAC	Gly	Asp	p.G245D	missense	Japan	Japan
893	7-exon	248	14070	-1	0	G:C>A:T at CpG	G to A	CGG	CAG	Arg	Gln	p.R248Q	missense	Japan	Japan
892	8-exon	282	14513	-1	0	G:C>A:T at CpG	C to T	CGG	TGG	Arg	Trp	p.R282W	missense	Japan	Japan
891	8-exon	282	14513	-1	0	G:C>A:T at CpG	C to T	CGG	TGG	Arg	Trp	p.R282W	missense	Japan	Japan
890	7-exon	238	14039	0	0	A:T>G:C	T to C	TGT	CGT	Cys	Arg	p.C238R	missense	Japan	Japan
883	5-exon	175	13203	-1	0	G:C>A:T at CpG	G to A	CGC	CAC	Arg	His	p.R175H	missense	Japan	Japan
889	8-exon	280	14508	0	0	G:C>T:A	G to T	AGA	ATA	Arg	Ile	p.R280I	missense	Japan	Japan
4461	6-exon	220	13419	0	0	A:T>G:C	A to G	TAT	TGT	Tyr	Cys	p.Y220C	missense	Japan	Japan
5587	5-exon	164	13170	0	0	A:T>T:A	A to T	AAG	ATG	Lys	Met	p.K164M	missense	Japan	Japan
5586	5-exon	159	13154	-1	0	G:C>A:T at CpG	G to A	GCC	ACC	Ala	Thr	p.A159T	missense	Japan	Japan
5585	6-exon	213	13397	-1	0	G:C>A:T at CpG	C to T	CGA	TGA	Arg	STOP	p.R213X	nonsense	Japan	Japan
5584	8-exon	276	14495	0	0	G:C>A:T	G to A	GCC	ACC	Ala	Thr	p.A276T	missense	Japan	Japan
5582	6-exon	205	13374	0	0	A:T>G:C	A to G	TAT	TGT	Tyr	Cys	p.Y205C	missense	Japan	Japan
5583	5-exon	164	13170	0	0	A:T>T:A	A to T	AAG	ATG	Lys	Met	p.K164M	missense	Japan	Japan
8556	6-exon	216	13406	0	0	G:C>T:A	G to T	GTG	TTG	Val	Leu	p.V216L	missense	Japan	Japan
8560	5-exon	175	13203	-1	0	G:C>A:T at CpG	G to A	CGC	CAC	Arg	His	p.R175H	missense	Japan	Japan
8559	7-exon	232	14021	0	0	FS	-21	ATC	NA	Ile	NA	NA	other	Japan	Japan
8558	7-exon	242	14053	0	0	G:C>C:G	C to G	TGC	TGG	Cys	Trp	p.C242W	missense	Japan	Japan
8561	5-exon	154	13141	0	0	G:C>A:T	C to T	GGC	GGT	Gly	Gly	p.G154G	silent	Japan	Japan
8557	5-exon	175	13203	-1	0	G:C>A:T at CpG	G to A	CGC	CAC	Arg	His	p.R175H	missense	Japan	Japan
8552	8-exon	273	14487	-1	0	G:C>A:T at CpG	G to A	CGT	CAT	Arg	His	p.R273H	missense	Japan	Japan
8547	7-exon	244	14058	0	0	G:C>A:T	G to A	GGC	GAC	Gly	Asp	p.G244D	missense	Japan	Japan
8549	5-exon	158	13152	-1	0	G:C>A:T at CpG	G to A	CGC	CAC	Arg	His	p.R158H	missense	Japan	Japan
8548	7-exon	248	14070	-1	0	G:C>A:T at CpG	G to A	CGG	CAG	Arg	Gln	p.R248Q	missense	Japan	Japan
8550	5-exon	175	13203	-1	0	G:C>A:T at CpG	G to A	CGC	CAC	Arg	His	p.R175H	missense	Japan	Japan
8554	7-exon	237	14036	0	0	FS	-6	ATG	NA	Met	NA	NA	other	Japan	Japan
8553	6-exon	196	13346	-1	0	G:C>A:T at CpG	C to T	CGA	TGA	Arg	STOP	p.R196X	nonsense	Japan	Japan
8555	6-exon	213	13397	-1	0	G:C>A:T at CpG	C to T	CGA	TGA	Arg	STOP	p.R213X	nonsense	Japan	Japan
8562	5-exon	175	13203	-1	0	G:C>A:T at CpG	G to A	CGC	CAC	Arg	His	p.R175H	missense	Japan	Japan
8551	7-exon	248	14070	-1	0	G:C>A:T at CpG	G to A	CGG	CAG	Arg	Gln	p.R248Q	missense	Japan	Japan
9091	i8-intron	0	14680	0	-1	G:C>A:T	G to A	NA	NA	NA	NA	NA	splice	Japan	Japan
18648	7-exon	248	14069	-1	0	G:C>A:T at CpG	C to T	CGG	TGG	Arg	Trp	p.R248W	missense	Japan	Japan
18649	5-exon	157	13148	-1	0	G:C>T:A	G to T	GTC	TTC	Val	Phe	p.V157F	missense	Japan	Japan
18650	5-exon	159	13155	0	0	G:C>A:T	C to T	GCC	GTC	Ala	Val	p.A159V	missense	Japan	Japan
18651	7-exon	237	14038	0	0	G:C>A:T	G to A	ATG	ATA	Met	Ile	p.M237I	missense	Japan	Japan
18652	6-exon	196	13346	-1	0	G:C>A:T at CpG	C to T	CGA	TGA	Arg	STOP	p.R196X	nonsense	Japan	Japan
18654	7-exon	253	14084	0	0	FS	-6	ACC	NA	Thr	NA	NA	other	Japan	Japan
18656	8-exon	264	14459	0	0	FS	51	CTA	NA	Leu	NA	NA	other	Japan	Japan
18655	8-exon	278	14501	0	0	G:C>C:G	C to G	CCT	GCT	Pro	Ala	p.P278A	missense	Japan	Japan
18657	6-exon	220	13419	0	0	A:T>G:C	A to G	TAT	TGT	Tyr	Cys	p.Y220C	missense	Japan	Japan
18658	8-exon	273	14487	-1	0	G:C>A:T at CpG	G to A	CGT	CAT	Arg	His	p.R273H	missense	Japan	Japan
18659	8-exon	282	14513	-1	0	G:C>A:T at CpG	C to T	CGG	TGG	Arg	Trp	p.R282W	missense	Japan	Japan
18660	8-exon	282	14513	-1	0	G:C>A:T at CpG	C to T	CGG	TGG	Arg	Trp	p.R282W	missense	Japan	Japan
18661	8-exon	271	14480	0	0	FS	-16	GAG	NA	Glu	NA	NA	FS	Japan	Japan
18950	5-exon	133	13077	0	0	A:T>T:A	T to A	ATG	AAG	Met	Lys	p.M133K	missense	Japan	Japan
18951	5-exon	158	13152	-1	0	G:C>A:T at CpG	G to A	CGC	CAC	Arg	His	p.R158H	missense	Japan	Japan
18952	5-exon	173	13196	0	0	G:C>A:T	G to A	GTG	ATG	Val	Met	p.V173M	missense	Japan	Japan
18953	5-exon	175	13203	-1	0	G:C>A:T at CpG	G to A	CGC	CAC	Arg	His	p.R175H	missense	Japan	Japan
18954	6-exon	192	13334	0	0	G:C>A:T	C to T	CAG	TAG	Gln	STOP	p.Q192X	nonsense	Japan	Japan
18955	6-exon	196	13346	-1	0	G:C>A:T at CpG	C to T	CGA	TGA	Arg	STOP	p.R196X	nonsense	Japan	Japan
18956	6-exon	213	13397	-1	0	G:C>A:T at CpG	C to T	CGA	TGA	Arg	STOP	p.R213X	nonsense	Japan	Japan
18957	6-exon	213	13397	-1	0	G:C>A:T at CpG	C to T	CGA	TGA	Arg	STOP	p.R213X	nonsense	Japan	Japan
18958	6-exon	213	13397	-1	0	G:C>A:T at CpG	C to T	CGA	TGA	Arg	STOP	p.R213X	nonsense	Japan	Japan
18959	6-exon	213	13397	-1	0	G:C>A:T at CpG	C to T	CGA	TGA	Arg	STOP	p.R213X	nonsense	Japan	Japan
18960	6-exon	213	13397	-1	0	G:C>A:T at CpG	C to T	CGA	TGA	Arg	STOP	p.R213X	nonsense	Japan	Japan
18961	6-exon	213	13397	-1	0	G:C>A:T at CpG	C to T	CGA	TGA	Arg	STOP	p.R213X	nonsense	Japan	Japan
18962	7-exon	241	14049	0	0	FS	-1	TCC	NA	Ser	NA	NA	FS	Japan	Japan
18963	7-exon	245	14061	0	0	G:C>A:T	G to A	GGC	GAC	Gly	Asp	p.G245D	missense	Japan	Japan
18964	7-exon	248	14070	-1	0	G:C>A:T at CpG	G to A	CGG	CAG	Arg	Gln	p.R248Q	missense	Japan	Japan
18965	7-exon	248	14069	-1	0	G:C>A:T at CpG	C to T	CGG	TGG	Arg	Trp	p.R248W	missense	Japan	Japan
18966	7-exon	249	14072	0	0	A:T>G:C	A to G	AGG	GGG	Arg	Gly	p.R249G	missense	Japan	Japan
18967	8-exon	270	14479	0	0	A:T>C:G	T to G	TTT	TTG	Phe	Leu	p.F270L	missense	Japan	Japan
18968	8-exon	273	14486	-1	0	G:C>A:T at CpG	C to T	CGT	TGT	Arg	Cys	p.R273C	missense	Japan	Japan
18969	8-exon	273	14486	-1	0	G:C>A:T at CpG	C to T	CGT	TGT	Arg	Cys	p.R273C	missense	Japan	Japan
18971	8-exon	271	14480	0	0	FS	-16	GAG	NA	Glu	NA	NA	FS	Japan	Japan
18972	8-exon	282	14513	-1	0	G:C>A:T at CpG	C to T	CGG	TGG	Arg	Trp	p.R282W	missense	Japan	Japan
18973	8-exon	282	14513	-1	0	G:C>A:T at CpG	C to T	CGG	TGG	Arg	Trp	p.R282W	missense	Japan	Japan
18974	8-exon	285	14523	0	0	A:T>T:A	A to T	GAG	GTG	Glu	Val	p.E285V	missense	Japan	Japan
18975	8-exon	292	14543	0	0	A:T>T:A	A to T	AAA	TAA	Lys	STOP	p.K292X	nonsense	Japan	Japan
18982	5-exon	176	13205	0	0	A:T>G:C	T to C	TGC	CGC	Cys	Arg	p.C176R	missense	Japan	Japan
18983	8-exon	282	14513	-1	0	G:C>A:T at CpG	C to T	CGG	TGG	Arg	Trp	p.R282W	missense	Japan	Japan
18984	5-exon	177	13208	0	0	G:C>C:G	C to G	CCC	GCC	Pro	Ala	p.P177A	missense	Japan	Japan
20358	6-exon	192	13334	0	0	G:C>A:T	C to T	CAG	TAG	Gln	STOP	p.Q192X	nonsense	Japan	Japan
20359	6-exon	214	13401	0	0	A:T>G:C	A to G	CAT	CGT	His	Arg	p.H214R	missense	Japan	Japan
20360	8-exon	271	14480	0	0	G:C>T:A	G to T	GAG	TAG	Glu	STOP	p.E271X	nonsense	Japan	Japan
20361	5-exon	161	13160	0	0	G:C>A:T	G to A	GCC	ACC	Ala	Thr	p.A161T	missense	Japan	Japan
20363	6-exon	196	13346	-1	0	G:C>A:T at CpG	C to T	CGA	TGA	Arg	STOP	p.R196X	nonsense	Japan	Japan
20364	6-exon	205	13375	0	0	A:T>T:A	T to A	TAT	TAA	Tyr	STOP	p.Y205X	nonsense	Japan	Japan
20365	7-exon	250	14077	0	0	G:C>A:T	C to T	CCC	CCT	Pro	Pro	p.P250P	silent	Japan	Japan
20366	7-exon	244	14057	0	0	G:C>T:A	G to T	GGC	TGC	Gly	Cys	p.G244C	missense	Japan	Japan
20367	7-exon	248	14070	-1	0	G:C>A:T at CpG	G to A	CGG	CAG	Arg	Gln	p.R248Q	missense	Japan	Japan
20368	8-exon	273	14486	-1	0	G:C>A:T at CpG	C to T	CGT	TGT	Arg	Cys	p.R273C	missense	Japan	Japan
20369	5-exon	175	13203	-1	0	G:C>A:T at CpG	G to A	CGC	CAC	Arg	His	p.R175H	missense	Japan	Japan
20370	7-exon	238	14039	0	0	FS	1	TGT	NA	Cys	NA	NA	FS	Japan	Japan
20371	7-exon	250	14076	0	0	G:C>A:T	C to T	CCC	CTC	Pro	Leu	p.P250L	missense	Japan	Japan
20372	7-exon	237	14036	0	0	FS	1	ATG	NA	Met	NA	NA	FS	Japan	Japan
20373	8-exon	280	14508	0	0	G:C>A:T	G to A	AGA	AAA	Arg	Lys	p.R280K	missense	Japan	Japan
20374	8-exon	273	14486	-1	0	G:C>A:T at CpG	C to T	CGT	TGT	Arg	Cys	p.R273C	missense	Japan	Japan
20375	8-exon	297	14559	0	0	FS	-1	CAC	NA	His	NA	NA	FS	Japan	Japan
20376	7-exon	232	14021	0	0	A:T>T:A	A to T	ATC	TTC	Ile	Phe	p.I232F	missense	Japan	Japan
20377	7-exon	234	14028	0	0	A:T>G:C	A to G	TAC	TGC	Tyr	Cys	p.Y234C	missense	Japan	Japan
20378	7-exon	245	14061	0	0	G:C>A:T	G to A	GGC	GAC	Gly	Asp	p.G245D	missense	Japan	Japan
20379	8-exon	273	14486	-1	0	G:C>A:T at CpG	C to T	CGT	TGT	Arg	Cys	p.R273C	missense	Japan	Japan
6387	7-exon	248	14069	-1	0	G:C>A:T at CpG	C to T	CGG	TGG	Arg	Trp	p.R248W	missense	Japan	Japan
7269	8-exon	282	14513	-1	0	G:C>A:T at CpG	C to T	CGG	TGG	Arg	Trp	p.R282W	missense	Japan	Japan
8204	7-exon	248	14070	-1	0	G:C>A:T at CpG	G to A	CGG	CAG	Arg	Gln	p.R248Q	missense	Japan	Japan
8201	6-exon	201	13363	0	0	G:C>T:A	G to T	TTG	TTT	Leu	Phe	p.L201F	missense	Japan	Japan
8211	5-exon	157	13149	0	0	A:T>T:A	T to A	GTC	GAC	Val	Asp	p.V157D	missense	Japan	Japan
8209	5-exon	146	13117	0	0	G:C>A:T	G to A	TGG	TGA	Trp	STOP	p.W146X	nonsense	Japan	Japan
8197	5-exon	175	13203	-1	0	G:C>A:T at CpG	G to A	CGC	CAC	Arg	His	p.R175H	missense	Japan	Japan
14284	6-exon	216	13408	0	0	G:C>A:T	G to A	GTG	GTA	Val	Val	p.V216V	silent	Japan	Japan
14286	6-exon	203	13369	0	0	G:C>C:G	G to C	GTG	GTC	Val	Val	p.V203V	silent	Japan	Japan
14290	6-exon	196	13347	-1	0	G:C>T:A	G to T	CGA	CTA	Arg	Leu	p.R196L	missense	Japan	Japan
14294	7-exon	239	14044	0	0	G:C>T:A	C to A	AAC	AAA	Asn	Lys	p.N239K	missense	Japan	Japan
14295	5-exon	164	13169	0	0	A:T>T:A	A to T	AAG	TAG	Lys	STOP	p.K164X	nonsense	Japan	Japan
14296	5-exon	181	13222	0	0	G:C>A:T	C to T	CGC	CGT	Arg	Arg	p.R181R	silent	Japan	Japan
14298	8-exon	287	14530	0	0	G:C>C:G	G to C	GAG	GAC	Glu	Asp	p.E287D	missense	Japan	Japan
14299	8-exon	271	14480	0	0	G:C>C:G	G to C	GAG	CAG	Glu	Gln	p.E271Q	missense	Japan	Japan
16332	6-exon	218	13412	0	0	FS	-3	GTG	NA	Val	NA	NA	other	Japan	Japan
16333	7-exon	245	14060	-1	0	G:C>A:T at CpG	G to A	GGC	AGC	Gly	Ser	p.G245S	missense	Japan	Japan
16334	5-exon	163	13166	0	0	A:T>G:C	T to C	TAC	CAC	Tyr	His	p.Y163H	missense	Japan	Japan
16335	5-exon	181	13221	-1	0	G:C>T:A	G to T	CGC	CTC	Arg	Leu	p.R181L	missense	Japan	Japan
16787	5-exon	173	13196	0	0	G:C>T:A	G to T	GTG	TTG	Val	Leu	p.V173L	missense	Japan	Japan
7407	5-exon	159	13155	0	0	G:C>A:T	C to T	GCC	GTC	Ala	Val	p.A159V	missense	Japan	Japan
7409	5-exon	175	13203	-1	0	G:C>A:T at CpG	G to A	CGC	CAC	Arg	His	p.R175H	missense	Japan	Japan
7408	7-exon	248	14069	-1	0	G:C>A:T at CpG	C to T	CGG	TGG	Arg	Trp	p.R248W	missense	Japan	Japan
7406	7-exon	249	14073	0	0	G:C>A:T	G to A	AGG	AAG	Arg	Lys	p.R249K	missense	Japan	Japan
7410	5-exon	166	13176	0	0	G:C>T:A	C to A	TCA	TAA	Ser	STOP	p.S166X	nonsense	Japan	Japan
7405	8-exon	275	14492	0	0	FS	1	TGT	NA	Cys	NA	NA	FS	Japan	Japan
7404	6-exon	196	13346	-1	0	FS	-1	CGA	NA	Arg	NA	NA	FS	Japan	Japan
12898	5-exon	178	13213	0	0	G:C>A:T	C to T	CAC	CAT	His	His	p.H178H	silent	Japan	Japan
12890	7-exon	244	14057	0	0	G:C>A:T	G to A	GGC	AGC	Gly	Ser	p.G244S	missense	Japan	Japan
12909	7-exon	245	14060	-1	0	G:C>A:T at CpG	G to A	GGC	AGC	Gly	Ser	p.G245S	missense	Japan	Japan
12911	7-exon	248	14070	-1	0	G:C>A:T at CpG	G to A	CGG	CAG	Arg	Gln	p.R248Q	missense	Japan	Japan
12908	7-exon	253	14085	0	0	G:C>A:T	C to T	ACC	ATC	Thr	Ile	p.T253I	missense	Japan	Japan
12899	7-exon	246	14063	0	0	A:T>G:C	A to G	ATG	GTG	Met	Val	p.M246V	missense	Japan	Japan
12900	6-exon	220	13419	0	0	A:T>G:C	A to G	TAT	TGT	Tyr	Cys	p.Y220C	missense	Japan	Japan
12896	5-exon	175	13203	-1	0	G:C>A:T at CpG	G to A	CGC	CAC	Arg	His	p.R175H	missense	Japan	Japan
12903	7-exon	244	14057	0	0	G:C>A:T	G to A	GGC	AGC	Gly	Ser	p.G244S	missense	Japan	Japan
12904	5-exon	175	13204	0	0	G:C>A:T	C to T	CGC	CGT	Arg	Arg	p.R175R	silent	Japan	Japan
12897	7-exon	258	14099	0	0	G:C>A:T	G to A	GAA	AAA	Glu	Lys	p.E258K	missense	Japan	Japan
12893	5-exon	176	13206	0	0	G:C>A:T	G to A	TGC	TAC	Cys	Tyr	p.C176Y	missense	Japan	Japan
12895	7-exon	259	14102	0	0	G:C>A:T	G to A	GAC	AAC	Asp	Asn	p.D259N	missense	Japan	Japan
16452	6-exon	187	13321	0	0	A:T>G:C	T to C	GGT	GGC	Gly	Gly	p.G187G	silent	Japan	Japan
16453	6-exon	189	13325	0	0	G:C>A:T	G to A	GCC	ACC	Ala	Thr	p.A189T	missense	Japan	Japan
19022	6-exon	193	13338	0	0	A:T>G:C	A to G	CAT	CGT	His	Arg	p.H193R	missense	Japan	Japan
19023	7-exon	245	14060	-1	0	G:C>A:T at CpG	G to A	GGC	AGC	Gly	Ser	p.G245S	missense	Japan	Japan
19020	6-exon	214	13401	0	0	A:T>G:C	A to G	CAT	CGT	His	Arg	p.H214R	missense	Japan	Japan
19018	7-exon	248	14070	-1	0	G:C>A:T at CpG	G to A	CGG	CAG	Arg	Gln	p.R248Q	missense	Japan	Japan
19012	5-exon	175	13203	-1	0	G:C>A:T at CpG	G to A	CGC	CAC	Arg	His	p.R175H	missense	Japan	Japan
21444	7-exon	230	14015	0	0	A:T>G:C	A to G	ACC	GCC	Thr	Ala	p.T230A	missense	Japan	Japan
21445	5-exon	175	13203	-1	0	G:C>A:T at CpG	G to A	CGC	CAC	Arg	His	p.R175H	missense	Japan	Japan
2364	8-exon	273	14487	-1	0	G:C>A:T at CpG	G to A	CGT	CAT	Arg	His	p.R273H	missense	Norway-Denmark	Norway
2363	7-exon	248	14070	-1	0	G:C>T:A	G to T	CGG	CTG	Arg	Leu	p.R248L	missense	Norway-Denmark	Norway
2358	8-exon	280	14508	0	0	G:C>C:G	G to C	AGA	ACA	Arg	Thr	p.R280T	missense	Norway-Denmark	Norway
2366	7-exon	245	14060	-1	0	G:C>A:T at CpG	G to A	GGC	AGC	Gly	Ser	p.G245S	missense	Norway-Denmark	Norway
2360	5-exon	175	13203	-1	0	G:C>A:T at CpG	G to A	CGC	CAC	Arg	His	p.R175H	missense	Norway-Denmark	Norway
10533	5-exon	135	13083	0	0	G:C>A:T	G to A	TGC	TAC	Cys	Tyr	p.C135Y	missense	Norway-Denmark	Norway
10532	5-exon	135	13083	0	0	G:C>A:T	G to A	TGC	TAC	Cys	Tyr	p.C135Y	missense	Norway-Denmark	Norway
10530	5-exon	175	13203	-1	0	G:C>A:T at CpG	G to A	CGC	CAC	Arg	His	p.R175H	missense	Norway-Denmark	Norway
10528	5-exon	176	13206	0	0	G:C>A:T	G to A	TGC	TAC	Cys	Tyr	p.C176Y	missense	Norway-Denmark	Norway
10527	6-exon	195	13344	0	0	A:T>G:C	T to C	ATC	ACC	Ile	Thr	p.I195T	missense	Norway-Denmark	Norway
10526	6-exon	196	13346	-1	0	G:C>A:T at CpG	C to T	CGA	TGA	Arg	STOP	p.R196X	nonsense	Norway-Denmark	Norway
10531	6-exon	213	13397	-1	0	G:C>A:T at CpG	C to T	CGA	TGA	Arg	STOP	p.R213X	nonsense	Norway-Denmark	Norway
10525	6-exon	213	13397	-1	0	G:C>A:T at CpG	C to T	CGA	TGA	Arg	STOP	p.R213X	nonsense	Norway-Denmark	Norway
10524	7-exon	244	14058	0	0	G:C>T:A	G to T	GGC	GTC	Gly	Val	p.G244V	missense	Norway-Denmark	Norway
10523	7-exon	245	14060	-1	0	G:C>A:T at CpG	G to A	GGC	AGC	Gly	Ser	p.G245S	missense	Norway-Denmark	Norway
10522	7-exon	248	14069	-1	0	G:C>A:T at CpG	C to T	CGG	TGG	Arg	Trp	p.R248W	missense	Norway-Denmark	Norway
10519	7-exon	248	14070	-1	0	G:C>A:T at CpG	G to A	CGG	CAG	Arg	Gln	p.R248Q	missense	Norway-Denmark	Norway
10521	7-exon	248	14069	-1	0	G:C>A:T at CpG	C to T	CGG	TGG	Arg	Trp	p.R248W	missense	Norway-Denmark	Norway
10529	8-exon	273	14487	-1	0	G:C>A:T at CpG	G to A	CGT	CAT	Arg	His	p.R273H	missense	Norway-Denmark	Norway
10520	8-exon	273	14486	-1	0	G:C>A:T at CpG	C to T	CGT	TGT	Arg	Cys	p.R273C	missense	Norway-Denmark	Norway
384	8-exon	280	14508	0	0	G:C>C:G	G to C	AGA	ACA	Arg	Thr	p.R280T	missense	Norway-Denmark	Norway
386	7-exon	245	14061	0	0	G:C>A:T	G to A	GGC	GAC	Gly	Asp	p.G245D	missense	Norway-Denmark	Norway
388	7-exon	248	14070	-1	0	G:C>A:T at CpG	G to A	CGG	CAG	Arg	Gln	p.R248Q	missense	Norway-Denmark	Norway
385	8-exon	273	14487	-1	0	G:C>A:T at CpG	G to A	CGT	CAT	Arg	His	p.R273H	missense	Norway-Denmark	Norway
389	8-exon	273	14487	-1	0	G:C>A:T at CpG	G to A	CGT	CAT	Arg	His	p.R273H	missense	Norway-Denmark	Norway
381	8-exon	282	14513	-1	0	G:C>A:T at CpG	C to T	CGG	TGG	Arg	Trp	p.R282W	missense	Norway-Denmark	Norway
382	5-exon	175	13203	-1	0	G:C>A:T at CpG	G to A	CGC	CAC	Arg	His	p.R175H	missense	Norway-Denmark	Norway
383	8-exon	275	14493	0	0	G:C>T:A	G to T	TGT	TTT	Cys	Phe	p.C275F	missense	Norway-Denmark	Norway
387	7-exon	245	14060	-1	0	G:C>A:T at CpG	G to A	GGC	AGC	Gly	Ser	p.G245S	missense	Norway-Denmark	Norway
6993	5-exon	175	13203	-1	0	G:C>A:T at CpG	G to A	CGC	CAC	Arg	His	p.R175H	missense	Norway-Denmark	Denmark
6992	5-exon	151	13130	0	0	G:C>A:T	C to T	CCC	TCC	Pro	Ser	p.P151S	missense	Norway-Denmark	Denmark
6991	5-exon	154	13139	-1	0	FS	-1	GGC	NA	Gly	NA	NA	FS	Norway-Denmark	Denmark
6979	5-exon	158	13152	-1	0	G:C>A:T at CpG	G to A	CGC	CAC	Arg	His	p.R158H	missense	Norway-Denmark	Denmark
6977	6-exon	190	13329	0	0	G:C>A:T	C to T	CCT	CTT	Pro	Leu	p.P190L	missense	Norway-Denmark	Denmark
6995	6-exon	204	13370	0	0	G:C>T:A	G to T	GAG	TAG	Glu	STOP	p.E204X	nonsense	Norway-Denmark	Denmark
6969	6-exon	213	13398	-1	0	G:C>A:T at CpG	G to A	CGA	CAA	Arg	Gln	p.R213Q	missense	Norway-Denmark	Denmark
6970	6-exon	220	13419	0	0	A:T>G:C	A to G	TAT	TGT	Tyr	Cys	p.Y220C	missense	Norway-Denmark	Denmark
6971	7-exon	245	14060	-1	0	G:C>A:T at CpG	G to A	GGC	AGC	Gly	Ser	p.G245S	missense	Norway-Denmark	Denmark
6972	7-exon	258	14101	0	0	A:T>T:A	A to T	GAA	GAT	Glu	Asp	p.E258D	missense	Norway-Denmark	Denmark
6973	7-exon	258	14099	0	0	G:C>A:T	G to A	GAA	AAA	Glu	Lys	p.E258K	missense	Norway-Denmark	Denmark
6994	5-exon	175	13203	-1	0	G:C>A:T at CpG	G to A	CGC	CAC	Arg	His	p.R175H	missense	Norway-Denmark	Denmark
6989	7-exon	258	14099	0	0	G:C>T:A	G to T	GAA	TAA	Glu	STOP	p.E258X	nonsense	Norway-Denmark	Denmark
6988	8-exon	273	14486	-1	0	G:C>A:T at CpG	C to T	CGT	TGT	Arg	Cys	p.R273C	missense	Norway-Denmark	Denmark
6987	8-exon	273	14487	-1	0	G:C>A:T at CpG	G to A	CGT	CAT	Arg	His	p.R273H	missense	Norway-Denmark	Denmark
6986	8-exon	279	14505	0	0	G:C>A:T	G to A	GGG	GAG	Gly	Glu	p.G279E	missense	Norway-Denmark	Denmark
6985	8-exon	280	14508	0	0	G:C>T:A	G to T	AGA	ATA	Arg	Ile	p.R280I	missense	Norway-Denmark	Denmark
6984	8-exon	282	14513	-1	0	G:C>A:T at CpG	C to T	CGG	TGG	Arg	Trp	p.R282W	missense	Norway-Denmark	Denmark
6983	8-exon	285	14522	0	0	G:C>A:T	G to A	GAG	AAG	Glu	Lys	p.E285K	missense	Norway-Denmark	Denmark
6982	8-exon	301	14570	0	0	FS	-1	CCA	NA	Pro	NA	NA	FS	Norway-Denmark	Denmark
6980	7-exon	248	14070	-1	0	G:C>A:T at CpG	G to A	CGG	CAG	Arg	Gln	p.R248Q	missense	Norway-Denmark	Denmark
6968	7-exon	248	14070	-1	0	G:C>A:T at CpG	G to A	CGG	CAG	Arg	Gln	p.R248Q	missense	Norway-Denmark	Denmark
6978	7-exon	248	14069	-1	0	G:C>A:T at CpG	C to T	CGG	TGG	Arg	Trp	p.R248W	missense	Norway-Denmark	Denmark
6990	7-exon	248	14069	-1	0	G:C>A:T at CpG	C to T	CGG	TGG	Arg	Trp	p.R248W	missense	Norway-Denmark	Denmark
6975	5-exon	126	13055	0	0	A:T>C:G	T to G	TAC	GAC	Tyr	Asp	p.Y126D	missense	Norway-Denmark	Denmark
6974	5-exon	143	13107	0	0	A:T>G:C	T to C	GTG	GCG	Val	Ala	p.V143A	missense	Norway-Denmark	Denmark
8469	5-exon	132	13074	0	0	A:T>G:C	A to G	AAG	AGG	Lys	Arg	p.K132R	missense	Norway-Denmark	Norway
8457	5-exon	141	13102	0	0	G:C>T:A	C to A	TGC	TGA	Cys	STOP	p.C141X	nonsense	Norway-Denmark	Norway
8467	5-exon	146	13116	0	0	G:C>A:T	G to A	TGG	TAG	Trp	STOP	p.W146X	nonsense	Norway-Denmark	Norway
8466	5-exon	164	13169	0	0	A:T>G:C	A to G	AAG	GAG	Lys	Glu	p.K164E	missense	Norway-Denmark	Norway
8465	5-exon	172	13193	0	0	G:C>T:A	G to T	GTT	TTT	Val	Phe	p.V172F	missense	Norway-Denmark	Norway
8464	5-exon	172	13194	0	0	A:T>T:A	T to A	GTT	GAT	Val	Asp	p.V172D	missense	Norway-Denmark	Norway
8463	5-exon	173	13196	0	0	G:C>A:T	G to A	GTG	ATG	Val	Met	p.V173M	missense	Norway-Denmark	Norway
8462	5-exon	173	13196	0	0	G:C>T:A	G to T	GTG	TTG	Val	Leu	p.V173L	missense	Norway-Denmark	Norway
8461	5-exon	175	13203	-1	0	G:C>A:T at CpG	G to A	CGC	CAC	Arg	His	p.R175H	missense	Norway-Denmark	Norway
8460	5-exon	175	13203	-1	0	G:C>A:T at CpG	G to A	CGC	CAC	Arg	His	p.R175H	missense	Norway-Denmark	Norway
8459	5-exon	175	13203	-1	0	G:C>A:T at CpG	G to A	CGC	CAC	Arg	His	p.R175H	missense	Norway-Denmark	Norway
8458	5-exon	175	13203	-1	0	G:C>A:T at CpG	G to A	CGC	CAC	Arg	His	p.R175H	missense	Norway-Denmark	Norway
8442	5-exon	175	13203	-1	0	G:C>A:T at CpG	G to A	CGC	CAC	Arg	His	p.R175H	missense	Norway-Denmark	Norway
8456	5-exon	175	13203	-1	0	G:C>A:T at CpG	G to A	CGC	CAC	Arg	His	p.R175H	missense	Norway-Denmark	Norway
8471	5-exon	175	13203	-1	0	G:C>A:T at CpG	G to A	CGC	CAC	Arg	His	p.R175H	missense	Norway-Denmark	Norway
8454	5-exon	175	13203	-1	0	G:C>A:T at CpG	G to A	CGC	CAC	Arg	His	p.R175H	missense	Norway-Denmark	Norway
8453	5-exon	175	13203	-1	0	G:C>A:T at CpG	G to A	CGC	CAC	Arg	His	p.R175H	missense	Norway-Denmark	Norway
8452	5-exon	175	13203	-1	0	G:C>A:T at CpG	G to A	CGC	CAC	Arg	His	p.R175H	missense	Norway-Denmark	Norway
8451	5-exon	175	13203	-1	0	G:C>A:T at CpG	G to A	CGC	CAC	Arg	His	p.R175H	missense	Norway-Denmark	Norway
8450	5-exon	176	13206	0	0	G:C>A:T	G to A	TGC	TAC	Cys	Tyr	p.C176Y	missense	Norway-Denmark	Norway
8449	5-exon	179	13215	0	0	A:T>T:A	A to T	CAT	CTT	His	Leu	p.H179L	missense	Norway-Denmark	Norway
8448	5-exon	181	13221	-1	0	G:C>C:G	G to C	CGC	CCC	Arg	Pro	p.R181P	missense	Norway-Denmark	Norway
8447	6-exon	190	13329	0	0	G:C>A:T	C to T	CCT	CTT	Pro	Leu	p.P190L	missense	Norway-Denmark	Norway
8446	8-exon	267	14468	-1	0	G:C>A:T at CpG	C to T	CGG	TGG	Arg	Trp	p.R267W	missense	Norway-Denmark	Norway
8445	6-exon	190	13329	0	0	G:C>A:T	C to T	CCT	CTT	Pro	Leu	p.P190L	missense	Norway-Denmark	Norway
8444	6-exon	194	13340	0	0	G:C>A:T	C to T	CTT	TTT	Leu	Phe	p.L194F	missense	Norway-Denmark	Norway
8443	6-exon	194	13341	0	0	A:T>C:G	T to G	CTT	CGT	Leu	Arg	p.L194R	missense	Norway-Denmark	Norway
8455	6-exon	196	13346	-1	0	G:C>A:T at CpG	C to T	CGA	TGA	Arg	STOP	p.R196X	nonsense	Norway-Denmark	Norway
8472	6-exon	203	13368	0	0	A:T>T:A	T to A	GTG	GAG	Val	Glu	p.V203E	missense	Norway-Denmark	Norway
8490	6-exon	203	13368	0	0	A:T>T:A	T to A	GTG	GAG	Val	Glu	p.V203E	missense	Norway-Denmark	Norway
8491	6-exon	205	13374	0	0	A:T>G:C	A to G	TAT	TGT	Tyr	Cys	p.Y205C	missense	Norway-Denmark	Norway
8492	6-exon	205	13374	0	0	A:T>G:C	A to G	TAT	TGT	Tyr	Cys	p.Y205C	missense	Norway-Denmark	Norway
8493	6-exon	208	13383	0	0	A:T>G:C	A to G	GAC	GGC	Asp	Gly	p.D208G	missense	Norway-Denmark	Norway
8494	6-exon	213	13398	-1	0	G:C>T:A	G to T	CGA	CTA	Arg	Leu	p.R213L	missense	Norway-Denmark	Norway
8495	6-exon	213	13397	-1	0	G:C>A:T at CpG	C to T	CGA	TGA	Arg	STOP	p.R213X	nonsense	Norway-Denmark	Norway
8501	6-exon	213	13397	-1	0	G:C>A:T at CpG	C to T	CGA	TGA	Arg	STOP	p.R213X	nonsense	Norway-Denmark	Norway
8497	6-exon	213	13397	-1	0	G:C>A:T at CpG	C to T	CGA	TGA	Arg	STOP	p.R213X	nonsense	Norway-Denmark	Norway
8489	6-exon	213	13397	-1	0	G:C>A:T at CpG	C to T	CGA	TGA	Arg	STOP	p.R213X	nonsense	Norway-Denmark	Norway
8500	6-exon	213	13397	-1	0	FS	-7	CGA	NA	Arg	NA	NA	FS	Norway-Denmark	Norway
8499	6-exon	215	13404	0	0	G:C>A:T	G to A	AGT	AAT	Ser	Asn	p.S215N	missense	Norway-Denmark	Norway
8487	6-exon	215	13404	0	0	G:C>A:T	G to A	AGT	AAT	Ser	Asn	p.S215N	missense	Norway-Denmark	Norway
8486	6-exon	216	13406	0	0	G:C>T:A	G to T	GTG	TTG	Val	Leu	p.V216L	missense	Norway-Denmark	Norway
8485	7-exon	238	14039	0	0	A:T>G:C	T to C	TGT	CGT	Cys	Arg	p.C238R	missense	Norway-Denmark	Norway
8484	7-exon	241	14049	0	0	G:C>A:T	C to T	TCC	TTC	Ser	Phe	p.S241F	missense	Norway-Denmark	Norway
8483	7-exon	242	14051	0	0	A:T>G:C	T to C	TGC	CGC	Cys	Arg	p.C242R	missense	Norway-Denmark	Norway
8482	7-exon	244	14058	0	0	G:C>T:A	G to T	GGC	GTC	Gly	Val	p.G244V	missense	Norway-Denmark	Norway
8480	7-exon	244	14058	0	0	G:C>T:A	G to T	GGC	GTC	Gly	Val	p.G244V	missense	Norway-Denmark	Norway
8488	7-exon	245	14061	0	0	G:C>A:T	G to A	GGC	GAC	Gly	Asp	p.G245D	missense	Norway-Denmark	Norway
8478	7-exon	245	14060	-1	0	G:C>A:T at CpG	G to A	GGC	AGC	Gly	Ser	p.G245S	missense	Norway-Denmark	Norway
8477	7-exon	245	14060	-1	0	G:C>A:T at CpG	G to A	GGC	AGC	Gly	Ser	p.G245S	missense	Norway-Denmark	Norway
8476	7-exon	245	14060	-1	0	G:C>A:T at CpG	G to A	GGC	AGC	Gly	Ser	p.G245S	missense	Norway-Denmark	Norway
8474	5-exon	151	13130	0	0	FS	-1	CCC	NA	Pro	NA	NA	FS	Norway-Denmark	Norway
8475	7-exon	245	14060	-1	0	G:C>A:T at CpG	G to A	GGC	AGC	Gly	Ser	p.G245S	missense	Norway-Denmark	Norway
8496	7-exon	245	14060	-1	0	G:C>A:T at CpG	G to A	GGC	AGC	Gly	Ser	p.G245S	missense	Norway-Denmark	Norway
8473	7-exon	245	14060	-1	0	G:C>A:T at CpG	G to A	GGC	AGC	Gly	Ser	p.G245S	missense	Norway-Denmark	Norway
8481	7-exon	245	14060	-1	0	G:C>A:T at CpG	G to A	GGC	AGC	Gly	Ser	p.G245S	missense	Norway-Denmark	Norway
8479	7-exon	246	14064	0	0	A:T>C:G	T to G	ATG	AGG	Met	Arg	p.M246R	missense	Norway-Denmark	Norway
8498	7-exon	248	14070	-1	0	G:C>A:T at CpG	G to A	CGG	CAG	Arg	Gln	p.R248Q	missense	Norway-Denmark	Norway
8468	7-exon	248	14070	-1	0	G:C>A:T at CpG	G to A	CGG	CAG	Arg	Gln	p.R248Q	missense	Norway-Denmark	Norway
8410	7-exon	248	14070	-1	0	G:C>A:T at CpG	G to A	CGG	CAG	Arg	Gln	p.R248Q	missense	Norway-Denmark	Norway
8417	7-exon	248	14070	-1	0	G:C>A:T at CpG	G to A	CGG	CAG	Arg	Gln	p.R248Q	missense	Norway-Denmark	Norway
8420	7-exon	248	14070	-1	0	G:C>A:T at CpG	G to A	CGG	CAG	Arg	Gln	p.R248Q	missense	Norway-Denmark	Norway
8416	7-exon	248	14070	-1	0	G:C>A:T at CpG	G to A	CGG	CAG	Arg	Gln	p.R248Q	missense	Norway-Denmark	Norway
8415	7-exon	248	14070	-1	0	G:C>A:T at CpG	G to A	CGG	CAG	Arg	Gln	p.R248Q	missense	Norway-Denmark	Norway
8414	7-exon	248	14070	-1	0	G:C>A:T at CpG	G to A	CGG	CAG	Arg	Gln	p.R248Q	missense	Norway-Denmark	Norway
8413	7-exon	248	14070	-1	0	G:C>A:T at CpG	G to A	CGG	CAG	Arg	Gln	p.R248Q	missense	Norway-Denmark	Norway
8412	7-exon	248	14070	-1	0	G:C>A:T at CpG	G to A	CGG	CAG	Arg	Gln	p.R248Q	missense	Norway-Denmark	Norway
8411	7-exon	248	14070	-1	0	G:C>A:T at CpG	G to A	CGG	CAG	Arg	Gln	p.R248Q	missense	Norway-Denmark	Norway
8470	7-exon	248	14070	-1	0	G:C>A:T at CpG	G to A	CGG	CAG	Arg	Gln	p.R248Q	missense	Norway-Denmark	Norway
8401	7-exon	248	14069	-1	0	G:C>A:T at CpG	C to T	CGG	TGG	Arg	Trp	p.R248W	missense	Norway-Denmark	Norway
8402	7-exon	248	14069	-1	0	G:C>A:T at CpG	C to T	CGG	TGG	Arg	Trp	p.R248W	missense	Norway-Denmark	Norway
8403	7-exon	248	14069	-1	0	G:C>A:T at CpG	C to T	CGG	TGG	Arg	Trp	p.R248W	missense	Norway-Denmark	Norway
8404	7-exon	248	14069	-1	0	G:C>A:T at CpG	C to T	CGG	TGG	Arg	Trp	p.R248W	missense	Norway-Denmark	Norway
8405	8-exon	267	14469	-1	0	G:C>C:G	G to C	CGG	CCG	Arg	Pro	p.R267P	missense	Norway-Denmark	Norway
8406	8-exon	272	14483	0	0	G:C>A:T	G to A	GTG	ATG	Val	Met	p.V272M	missense	Norway-Denmark	Norway
8409	8-exon	273	14486	-1	0	G:C>A:T at CpG	C to T	CGT	TGT	Arg	Cys	p.R273C	missense	Norway-Denmark	Norway
8407	8-exon	273	14486	-1	0	G:C>A:T at CpG	C to T	CGT	TGT	Arg	Cys	p.R273C	missense	Norway-Denmark	Norway
8408	8-exon	273	14486	-1	0	G:C>A:T at CpG	C to T	CGT	TGT	Arg	Cys	p.R273C	missense	Norway-Denmark	Norway
8418	8-exon	273	14487	-1	0	G:C>A:T at CpG	G to A	CGT	CAT	Arg	His	p.R273H	missense	Norway-Denmark	Norway
8432	8-exon	273	14487	-1	0	G:C>A:T at CpG	G to A	CGT	CAT	Arg	His	p.R273H	missense	Norway-Denmark	Norway
8440	8-exon	273	14487	-1	0	G:C>A:T at CpG	G to A	CGT	CAT	Arg	His	p.R273H	missense	Norway-Denmark	Norway
8439	8-exon	273	14487	-1	0	G:C>A:T at CpG	G to A	CGT	CAT	Arg	His	p.R273H	missense	Norway-Denmark	Norway
8438	8-exon	273	14487	-1	0	G:C>A:T at CpG	G to A	CGT	CAT	Arg	His	p.R273H	missense	Norway-Denmark	Norway
8437	8-exon	277	14498	0	0	A:T>C:G	T to G	TGT	GGT	Cys	Gly	p.C277G	missense	Norway-Denmark	Norway
8436	8-exon	278	14502	0	0	G:C>C:G	C to G	CCT	CGT	Pro	Arg	p.P278R	missense	Norway-Denmark	Norway
8435	8-exon	278	14502	0	0	G:C>T:A	C to A	CCT	CAT	Pro	His	p.P278H	missense	Norway-Denmark	Norway
8434	8-exon	282	14513	-1	0	G:C>A:T at CpG	C to T	CGG	TGG	Arg	Trp	p.R282W	missense	Norway-Denmark	Norway
8433	8-exon	282	14513	-1	0	G:C>A:T at CpG	C to T	CGG	TGG	Arg	Trp	p.R282W	missense	Norway-Denmark	Norway
8421	8-exon	282	14513	-1	0	G:C>A:T at CpG	C to T	CGG	TGG	Arg	Trp	p.R282W	missense	Norway-Denmark	Norway
8431	5-exon	127	13059	0	0	FS	-1	TCC	NA	Ser	NA	NA	FS	Norway-Denmark	Norway
8430	5-exon	129	13066	0	0	FS	-8	GCC	NA	Ala	NA	NA	FS	Norway-Denmark	Norway
8441	6-exon	191	13331	0	0	FS	-3	CCT	NA	Pro	NA	NA	other	Norway-Denmark	Norway
8419	6-exon	199	13355	0	0	FS	-1	GGA	NA	Gly	NA	NA	FS	Norway-Denmark	Norway
8429	6-exon	200	13360	0	0	FS	-1	AAT	NA	Asn	NA	NA	FS	Norway-Denmark	Norway
8428	6-exon	209	13386	0	0	FS	-2	AGA	NA	Arg	NA	NA	FS	Norway-Denmark	Norway
8427	6-exon	209	13386	0	0	FS	-2	AGA	NA	Arg	NA	NA	FS	Norway-Denmark	Norway
8426	6-exon	209	13385	0	0	FS	-20	AGA	NA	Arg	NA	NA	FS	Norway-Denmark	Norway
8425	6-exon	216	13406	0	0	FS	5	GTG	NA	Val	NA	NA	FS	Norway-Denmark	Norway
8424	7-exon	240	14045	0	0	FS	-2	AGT	NA	Ser	NA	NA	FS	Norway-Denmark	Norway
8423	7-exon	241	14050	0	0	FS	-1	TCC	NA	Ser	NA	NA	FS	Norway-Denmark	Norway
8422	8-exon	275	14493	0	0	FS	-2	TGT	NA	Cys	NA	NA	FS	Norway-Denmark	Norway
2357	8-exon	273	14487	-1	0	G:C>A:T at CpG	G to A	CGT	CAT	Arg	His	p.R273H	missense	Norway-Denmark	Norway
2359	7-exon	245	14061	0	0	G:C>A:T	G to A	GGC	GAC	Gly	Asp	p.G245D	missense	Norway-Denmark	Norway
2362	5-exon	175	13203	-1	0	G:C>A:T at CpG	G to A	CGC	CAC	Arg	His	p.R175H	missense	Norway-Denmark	Norway
2361	5-exon	146	13117	0	0	G:C>A:T	G to A	TGG	TGA	Trp	STOP	p.W146X	nonsense	Norway-Denmark	Norway
2355	8-exon	276	14496	0	0	G:C>T:A	C to A	GCC	GAC	Ala	Asp	p.A276D	missense	Norway-Denmark	Norway
2356	7-exon	248	14070	-1	0	G:C>A:T at CpG	G to A	CGG	CAG	Arg	Gln	p.R248Q	missense	Norway-Denmark	Norway
9162	5-exon	138	13091	0	0	FS	1	GCC	NA	Ala	NA	NA	FS	South and Est Asia	Hong-Kong
9160	5-exon	145	13113	0	0	A:T>G:C	T to C	CTG	CCG	Leu	Pro	p.L145P	missense	South and Est Asia	Hong-Kong
9167	5-exon	158	13152	-1	0	G:C>A:T at CpG	G to A	CGC	CAC	Arg	His	p.R158H	missense	South and Est Asia	Hong-Kong
9166	5-exon	168	13183	0	0	G:C>T:A	C to A	CAC	CAA	His	Gln	p.H168Q	missense	South and Est Asia	Hong-Kong
9165	5-exon	175	13203	-1	0	G:C>A:T at CpG	G to A	CGC	CAC	Arg	His	p.R175H	missense	South and Est Asia	Hong-Kong
9164	5-exon	175	13203	-1	0	G:C>A:T at CpG	G to A	CGC	CAC	Arg	His	p.R175H	missense	South and Est Asia	Hong-Kong
9163	5-exon	175	13203	-1	0	G:C>A:T at CpG	G to A	CGC	CAC	Arg	His	p.R175H	missense	South and Est Asia	Hong-Kong
9155	5-exon	175	13203	-1	0	G:C>A:T at CpG	G to A	CGC	CAC	Arg	His	p.R175H	missense	South and Est Asia	Hong-Kong
9161	5-exon	176	13206	0	0	G:C>A:T	G to A	TGC	TAC	Cys	Tyr	p.C176Y	missense	South and Est Asia	Hong-Kong
9168	6-exon	188	13322	0	0	FS	1	CTG	NA	Leu	NA	NA	FS	South and Est Asia	Hong-Kong
9159	6-exon	190	13328	0	0	FS	-3	CCT	NA	Pro	NA	NA	other	South and Est Asia	Hong-Kong
9158	6-exon	209	13385	0	0	FS	-2	AGA	NA	Arg	NA	NA	FS	South and Est Asia	Hong-Kong
9157	7-exon	232	14021	0	0	A:T>T:A	A to T	ATC	TTC	Ile	Phe	p.I232F	missense	South and Est Asia	Hong-Kong
9156	7-exon	234	14028	0	0	A:T>G:C	A to G	TAC	TGC	Tyr	Cys	p.Y234C	missense	South and Est Asia	Hong-Kong
9182	7-exon	245	14061	0	0	G:C>A:T	G to A	GGC	GAC	Gly	Asp	p.G245D	missense	South and Est Asia	Hong-Kong
9169	7-exon	245	14060	-1	0	G:C>A:T at CpG	G to A	GGC	AGC	Gly	Ser	p.G245S	missense	South and Est Asia	Hong-Kong
9170	7-exon	245	14060	-1	0	G:C>A:T at CpG	G to A	GGC	AGC	Gly	Ser	p.G245S	missense	South and Est Asia	Hong-Kong
9171	7-exon	245	14060	-1	0	G:C>A:T at CpG	G to A	GGC	AGC	Gly	Ser	p.G245S	missense	South and Est Asia	Hong-Kong
9183	7-exon	246	14063	0	0	FS	-15	ATG	NA	Met	NA	NA	other	South and Est Asia	Hong-Kong
9172	7-exon	248	14069	-1	0	G:C>A:T at CpG	C to T	CGG	TGG	Arg	Trp	p.R248W	missense	South and Est Asia	Hong-Kong
9173	7-exon	248	14069	-1	0	G:C>A:T at CpG	C to T	CGG	TGG	Arg	Trp	p.R248W	missense	South and Est Asia	Hong-Kong
9174	7-exon	248	14069	-1	0	G:C>A:T at CpG	C to T	CGG	TGG	Arg	Trp	p.R248W	missense	South and Est Asia	Hong-Kong
9175	7-exon	248	14070	-1	0	G:C>A:T at CpG	G to A	CGG	CAG	Arg	Gln	p.R248Q	missense	South and Est Asia	Hong-Kong
9176	7-exon	258	14099	0	0	G:C>C:G	G to C	GAA	CAA	Glu	Gln	p.E258Q	missense	South and Est Asia	Hong-Kong
9177	8-exon	278	14501	0	0	G:C>A:T	C to T	CCT	TCT	Pro	Ser	p.P278S	missense	South and Est Asia	Hong-Kong
9178	8-exon	282	14513	-1	0	G:C>A:T at CpG	C to T	CGG	TGG	Arg	Trp	p.R282W	missense	South and Est Asia	Hong-Kong
9179	8-exon	282	14513	-1	0	G:C>A:T at CpG	C to T	CGG	TGG	Arg	Trp	p.R282W	missense	South and Est Asia	Hong-Kong
9180	8-exon	282	14513	-1	0	G:C>A:T at CpG	C to T	CGG	TGG	Arg	Trp	p.R282W	missense	South and Est Asia	Hong-Kong
9181	8-exon	306	14585	-1	0	G:C>A:T at CpG	C to T	CGA	TGA	Arg	STOP	p.R306X	nonsense	South and Est Asia	Hong-Kong
16652	5-exon	155	13143	0	0	G:C>T:A	C to A	ACC	AAC	Thr	Asn	p.T155N	missense	South and Est Asia	Taiwan
16655	5-exon	167	13179	0	0	A:T>T:A	A to T	CAG	CTG	Gln	Leu	p.Q167L	missense	South and Est Asia	Taiwan
16660	5-exon	176	13206	0	0	G:C>T:A	G to T	TGC	TTC	Cys	Phe	p.C176F	missense	South and Est Asia	Taiwan
16661	5-exon	176	13206	0	0	G:C>A:T	G to A	TGC	TAC	Cys	Tyr	p.C176Y	missense	South and Est Asia	Taiwan
16662	6-exon	192	13334	0	0	G:C>A:T	C to T	CAG	TAG	Gln	STOP	p.Q192X	nonsense	South and Est Asia	Taiwan
16658	5-exon	175	13203	-1	0	G:C>A:T at CpG	G to A	CGC	CAC	Arg	His	p.R175H	missense	South and Est Asia	Taiwan
16667	7-exon	245	14060	-1	0	G:C>A:T at CpG	G to A	GGC	AGC	Gly	Ser	p.G245S	missense	South and Est Asia	Taiwan
16674	7-exon	248	14069	-1	0	G:C>A:T at CpG	C to T	CGG	TGG	Arg	Trp	p.R248W	missense	South and Est Asia	Taiwan
16670	7-exon	245	14060	-1	0	G:C>A:T at CpG	G to A	GGC	AGC	Gly	Ser	p.G245S	missense	South and Est Asia	Taiwan
16679	8-exon	267	14468	-1	0	G:C>A:T at CpG	C to T	CGG	TGG	Arg	Trp	p.R267W	missense	South and Est Asia	Taiwan
16680	8-exon	273	14486	-1	0	G:C>A:T at CpG	C to T	CGT	TGT	Arg	Cys	p.R273C	missense	South and Est Asia	Taiwan
16683	8-exon	273	14486	-1	0	G:C>A:T at CpG	C to T	CGT	TGT	Arg	Cys	p.R273C	missense	South and Est Asia	Taiwan
16684	8-exon	273	14487	-1	0	G:C>A:T at CpG	G to A	CGT	CAT	Arg	His	p.R273H	missense	South and Est Asia	Taiwan
16685	8-exon	273	14487	-1	0	G:C>A:T at CpG	G to A	CGT	CAT	Arg	His	p.R273H	missense	South and Est Asia	Taiwan
16694	8-exon	282	14513	-1	0	G:C>A:T at CpG	C to T	CGG	TGG	Arg	Trp	p.R282W	missense	South and Est Asia	Taiwan
16689	8-exon	273	14487	-1	0	G:C>A:T at CpG	G to A	CGT	CAT	Arg	His	p.R273H	missense	South and Est Asia	Taiwan
16690	8-exon	282	14513	-1	0	G:C>A:T at CpG	C to T	CGG	TGG	Arg	Trp	p.R282W	missense	South and Est Asia	Taiwan
16703	6-exon	210	13390	0	0	FS	-2	AAC	NA	Asn	NA	NA	FS	South and Est Asia	Taiwan
16704	7-exon	241	14049	0	0	FS	-3	TCC	NA	Ser	NA	NA	other	South and Est Asia	Taiwan
16705	7-exon	250	14076	0	0	FS	-1	CCC	NA	Pro	NA	NA	FS	South and Est Asia	Taiwan
16687	8-exon	273	14487	-1	0	G:C>A:T at CpG	G to A	CGT	CAT	Arg	His	p.R273H	missense	South and Est Asia	Taiwan
16709	i5-intron	0	13303	0	0	FS	-12	NA	NA	NA	NA	NA	other	South and Est Asia	Taiwan
21097	5-exon	138	13092	0	0	G:C>A:T	C to T	GCC	GTC	Ala	Val	p.A138V	missense	South and Est Asia	Taiwan
21098	5-exon	141	13101	0	0	G:C>A:T	G to A	TGC	TAC	Cys	Tyr	p.C141Y	missense	South and Est Asia	Taiwan
21099	5-exon	142	13104	0	0	G:C>T:A	C to A	CCT	CAT	Pro	His	p.P142H	missense	South and Est Asia	Taiwan
21094	5-exon	134	13079	0	0	A:T>C:G	T to G	TTT	GTT	Phe	Val	p.F134V	missense	South and Est Asia	Taiwan
21106	5-exon	175	13203	-1	0	G:C>A:T at CpG	G to A	CGC	CAC	Arg	His	p.R175H	missense	South and Est Asia	Taiwan
21108	5-exon	175	13203	-1	0	G:C>A:T at CpG	G to A	CGC	CAC	Arg	His	p.R175H	missense	South and Est Asia	Taiwan
21110	5-exon	175	13203	-1	0	G:C>A:T at CpG	G to A	CGC	CAC	Arg	His	p.R175H	missense	South and Est Asia	Taiwan
21112	5-exon	175	13202	-1	0	G:C>C:G	C to G	CGC	GGC	Arg	Gly	p.R175G	missense	South and Est Asia	Taiwan
21137	8-exon	274	14490	0	0	A:T>C:G	T to G	GTT	GGT	Val	Gly	p.V274G	missense	South and Est Asia	Taiwan
21138	8-exon	282	14513	-1	0	G:C>A:T at CpG	C to T	CGG	TGG	Arg	Trp	p.R282W	missense	South and Est Asia	Taiwan
21139	8-exon	282	14513	-1	0	G:C>A:T at CpG	C to T	CGG	TGG	Arg	Trp	p.R282W	missense	South and Est Asia	Taiwan
21115	6-exon	193	13337	0	0	G:C>A:T	C to T	CAT	TAT	His	Tyr	p.H193Y	missense	South and Est Asia	Taiwan
21120	6-exon	211	13392	0	0	G:C>A:T	C to T	ACT	ATT	Thr	Ile	p.T211I	missense	South and Est Asia	Taiwan
21121	6-exon	215	13403	0	0	A:T>G:C	A to G	AGT	GGT	Ser	Gly	p.S215G	missense	South and Est Asia	Taiwan
21126	7-exon	238	14040	0	0	G:C>A:T	G to A	TGT	TAT	Cys	Tyr	p.C238Y	missense	South and Est Asia	Taiwan
21131	7-exon	245	14061	0	0	G:C>A:T	G to A	GGC	GAC	Gly	Asp	p.G245D	missense	South and Est Asia	Taiwan
21132	7-exon	245	14060	-1	0	G:C>A:T at CpG	G to A	GGC	AGC	Gly	Ser	p.G245S	missense	South and Est Asia	Taiwan
8280	7-exon	259	14103	0	0	FS	1	GAC	NA	Asp	NA	NA	FS	South and Est Asia	China
8281	7-exon	245	14061	0	0	G:C>T:A	G to T	GGC	GTC	Gly	Val	p.G245V	missense	South and Est Asia	China
8284	7-exon	251	14079	0	0	FS	-1	ATC	NA	Ile	NA	NA	FS	South and Est Asia	China
8282	7-exon	260	14105	0	0	A:T>C:G	T to G	TCC	GCC	Ser	Ala	p.S260A	missense	South and Est Asia	China
8279	7-exon	245	14060	-1	0	G:C>A:T at CpG	G to A	GGC	AGC	Gly	Ser	p.G245S	missense	South and Est Asia	China
8283	7-exon	245	14061	0	0	G:C>T:A	G to T	GGC	GTC	Gly	Val	p.G245V	missense	South and Est Asia	China
9931	5-exon	175	13203	-1	0	G:C>A:T at CpG	G to A	CGC	CAC	Arg	His	p.R175H	missense	South and Est Asia	Hong-Kong
9932	5-exon	175	13203	-1	0	G:C>A:T at CpG	G to A	CGC	CAC	Arg	His	p.R175H	missense	South and Est Asia	Hong-Kong
9933	5-exon	152	13134	-1	0	G:C>A:T at CpG	C to T	CCG	CTG	Pro	Leu	p.P152L	missense	South and Est Asia	Hong-Kong
9934	i5-intron	0	5	0	0	G:C>A:T	C to T	NA	NA	NA	NA	NA	splice	South and Est Asia	Hong-Kong
9935	5-exon	175	13203	-1	0	G:C>A:T at CpG	G to A	CGC	CAC	Arg	His	p.R175H	missense	South and Est Asia	Hong-Kong
9937	5-exon	152	13134	-1	0	G:C>A:T at CpG	C to T	CCG	CTG	Pro	Leu	p.P152L	missense	South and Est Asia	Hong-Kong
9924	5-exon	137	13089	0	0	A:T>T:A	T to A	CTG	CAG	Leu	Gln	p.L137Q	missense	South and Est Asia	Hong-Kong
9930	5-exon	146	13116	0	0	G:C>A:T	G to A	TGG	TAG	Trp	STOP	p.W146X	nonsense	South and Est Asia	Hong-Kong
9936	5-exon	175	13203	-1	0	G:C>A:T at CpG	G to A	CGC	CAC	Arg	His	p.R175H	missense	South and Est Asia	Hong-Kong
9939	5-exon	175	13203	-1	0	G:C>A:T at CpG	G to A	CGC	CAC	Arg	His	p.R175H	missense	South and Est Asia	Hong-Kong
9943	5-exon	175	13203	-1	0	G:C>A:T at CpG	G to A	CGC	CAC	Arg	His	p.R175H	missense	South and Est Asia	Hong-Kong
9949	5-exon	180	13219	0	0	G:C>C:G	G to C	GAG	GAC	Glu	Asp	p.E180D	missense	South and Est Asia	Hong-Kong
9948	5-exon	175	13202	-1	0	FS	-18	CGC	NA	Arg	NA	NA	other	South and Est Asia	Hong-Kong
9947	5-exon	175	13203	-1	0	G:C>A:T at CpG	G to A	CGC	CAC	Arg	His	p.R175H	missense	South and Est Asia	Hong-Kong
9946	6-exon	205	13373	0	0	A:T>C:G	T to G	TAT	GAT	Tyr	Asp	p.Y205D	missense	South and Est Asia	Hong-Kong
9945	6-exon	190	13328	0	0	FS	-3	CCT	NA	Pro	NA	NA	other	South and Est Asia	Hong-Kong
9925	7-exon	244	14057	0	0	G:C>T:A	G to T	GGC	TGC	Gly	Cys	p.G244C	missense	South and Est Asia	Hong-Kong
9927	7-exon	245	14061	0	0	G:C>A:T	G to A	GGC	GAC	Gly	Asp	p.G245D	missense	South and Est Asia	Hong-Kong
9928	7-exon	255	14090	0	0	FS	1	ATC	NA	Ile	NA	NA	FS	South and Est Asia	Hong-Kong
9944	7-exon	248	14070	-1	0	G:C>A:T at CpG	G to A	CGG	CAG	Arg	Gln	p.R248Q	missense	South and Est Asia	Hong-Kong
9940	7-exon	241	14048	0	0	A:T>C:G	T to G	TCC	GCC	Ser	Ala	p.S241A	missense	South and Est Asia	Hong-Kong
9942	7-exon	248	14070	-1	0	G:C>A:T at CpG	G to A	CGG	CAG	Arg	Gln	p.R248Q	missense	South and Est Asia	Hong-Kong
9941	7-exon	244	14057	0	0	G:C>T:A	G to T	GGC	TGC	Gly	Cys	p.G244C	missense	South and Est Asia	Hong-Kong
9938	7-exon	248	14069	-1	0	G:C>A:T at CpG	C to T	CGG	TGG	Arg	Trp	p.R248W	missense	South and Est Asia	Hong-Kong
9926	7-exon	245	14061	0	0	G:C>A:T	G to A	GGC	GAC	Gly	Asp	p.G245D	missense	South and Est Asia	Hong-Kong
9916	7-exon	251	14079	0	0	A:T>C:G	T to G	ATC	AGC	Ile	Ser	p.I251S	missense	South and Est Asia	Hong-Kong
9917	8-exon	272	14483	0	0	G:C>A:T	G to A	GTG	ATG	Val	Met	p.V272M	missense	South and Est Asia	Hong-Kong
9918	7-exon	248	14070	-1	0	G:C>A:T at CpG	G to A	CGG	CAG	Arg	Gln	p.R248Q	missense	South and Est Asia	Hong-Kong
9919	8-exon	306	14585	-1	0	G:C>A:T at CpG	C to T	CGA	TGA	Arg	STOP	p.R306X	nonsense	South and Est Asia	Hong-Kong
9920	8-exon	306	14585	-1	0	G:C>A:T at CpG	C to T	CGA	TGA	Arg	STOP	p.R306X	nonsense	South and Est Asia	Hong-Kong
9921	8-exon	290	14537	-1	0	FS	-11	CGC	NA	Arg	NA	NA	FS	South and Est Asia	Hong-Kong
9929	8-exon	283	14516	-1	0	FS	2	CGC	NA	Arg	NA	NA	FS	South and Est Asia	Hong-Kong
9923	8-exon	284	14519	0	0	FS	-2	ACA	NA	Thr	NA	NA	FS	South and Est Asia	Hong-Kong
9915	8-exon	273	14486	-1	0	G:C>A:T at CpG	C to T	CGT	TGT	Arg	Cys	p.R273C	missense	South and Est Asia	Hong-Kong
9922	8-exon	271	14480	0	0	FS	-3	GAG	NA	Glu	NA	NA	other	South and Est Asia	Hong-Kong
11226	7-exon	242	14051	0	0	A:T>T:A	T to A	TGC	AGC	Cys	Ser	p.C242S	missense	South and Est Asia	Hong-Kong
11225	6-exon	220	13419	0	0	A:T>G:C	A to G	TAT	TGT	Tyr	Cys	p.Y220C	missense	South and Est Asia	Hong-Kong
11224	6-exon	192	13334	0	0	G:C>A:T	C to T	CAG	TAG	Gln	STOP	p.Q192X	nonsense	South and Est Asia	Hong-Kong
11223	6-exon	217	13409	0	0	FS	-1	GTG	NA	Val	NA	NA	FS	South and Est Asia	Hong-Kong
11222	7-exon	245	14061	0	0	G:C>A:T	G to A	GGC	GAC	Gly	Asp	p.G245D	missense	South and Est Asia	Hong-Kong
11221	7-exon	234	14028	0	0	A:T>G:C	A to G	TAC	TGC	Tyr	Cys	p.Y234C	missense	South and Est Asia	Hong-Kong
11220	6-exon	220	13420	0	0	A:T>C:G	T to G	TAT	TAG	Tyr	STOP	p.Y220X	nonsense	South and Est Asia	Hong-Kong
11218	6-exon	198	13352	0	0	G:C>T:A	G to T	GAA	TAA	Glu	STOP	p.E198X	nonsense	South and Est Asia	Hong-Kong
11219	6-exon	196	13346	-1	0	G:C>A:T at CpG	C to T	CGA	TGA	Arg	STOP	p.R196X	nonsense	South and Est Asia	Hong-Kong
20290	7-exon	260	14106	0	0	G:C>C:G	C to G	TCC	TGC	Ser	Cys	p.S260C	missense	South and Est Asia	China
20291	7-exon	234	14027	0	0	A:T>G:C	T to C	TAC	CAC	Tyr	His	p.Y234H	missense	South and Est Asia	China
20292	7-exon	245	14060	-1	0	G:C>A:T at CpG	G to A	GGC	AGC	Gly	Ser	p.G245S	missense	South and Est Asia	China
20293	5-exon	166	13177	0	0	A:T>G:C	A to G	TCA	TCG	Ser	Ser	p.S166S	silent	South and Est Asia	China
20295	8-exon	275	14494	0	0	A:T>C:G	T to G	TGT	TGG	Cys	Trp	p.C275W	missense	South and Est Asia	China
20296	5-exon	184	13229	0	0	G:C>A:T	G to A	GAT	AAT	Asp	Asn	p.D184N	missense	South and Est Asia	China
20297	5-exon	176	13206	0	0	G:C>T:A	G to T	TGC	TTC	Cys	Phe	p.C176F	missense	South and Est Asia	China
20298	7-exon	249	14072	0	0	A:T>T:A	A to T	AGG	TGG	Arg	Trp	p.R249W	missense	South and Est Asia	China
20299	7-exon	249	14072	0	0	A:T>T:A	A to T	AGG	TGG	Arg	Trp	p.R249W	missense	South and Est Asia	China
20300	7-exon	234	14027	0	0	A:T>G:C	T to C	TAC	CAC	Tyr	His	p.Y234H	missense	South and Est Asia	China
20301	7-exon	249	14072	0	0	A:T>T:A	A to T	AGG	TGG	Arg	Trp	p.R249W	missense	South and Est Asia	China
20302	8-exon	282	14513	-1	0	G:C>A:T at CpG	C to T	CGG	TGG	Arg	Trp	p.R282W	missense	South and Est Asia	China
20304	7-exon	260	14106	0	0	G:C>C:G	C to G	TCC	TGC	Ser	Cys	p.S260C	missense	South and Est Asia	China
20305	5-exon	160	13157	0	0	A:T>C:G	A to C	ATG	CTG	Met	Leu	p.M160L	missense	South and Est Asia	China
20306	5-exon	165	13173	0	0	A:T>G:C	A to G	CAG	CGG	Gln	Arg	p.Q165R	missense	South and Est Asia	China
20307	8-exon	282	14514	-1	0	G:C>A:T at CpG	G to A	CGG	CAG	Arg	Gln	p.R282Q	missense	South and Est Asia	China
20308	5-exon	163	13167	0	0	A:T>G:C	A to G	TAC	TGC	Tyr	Cys	p.Y163C	missense	South and Est Asia	China
20309	7-exon	248	14069	-1	0	G:C>A:T at CpG	C to T	CGG	TGG	Arg	Trp	p.R248W	missense	South and Est Asia	China
20310	5-exon	176	13206	0	0	G:C>T:A	G to T	TGC	TTC	Cys	Phe	p.C176F	missense	South and Est Asia	China
20311	5-exon	143	13107	0	0	A:T>G:C	T to C	GTG	GCG	Val	Ala	p.V143A	missense	South and Est Asia	Taiwan
20323	5-exon	153	13136	0	0	FS	1	CCC	NA	Pro	NA	NA	FS	South and Est Asia	Taiwan
20312	5-exon	155	13143	0	0	G:C>T:A	C to A	ACC	AAC	Thr	Asn	p.T155N	missense	South and Est Asia	Taiwan
20313	5-exon	157	13150	0	0	G:C>T:A	C to A	GTC	GTA	Val	Val	p.V157V	silent	South and Est Asia	Taiwan
20314	5-exon	175	13203	-1	0	G:C>A:T at CpG	G to A	CGC	CAC	Arg	His	p.R175H	missense	South and Est Asia	Taiwan
20317	6-exon	211	13391	0	0	A:T>C:G	A to C	ACT	CCT	Thr	Pro	p.T211P	missense	South and Est Asia	Taiwan
20315	5-exon	181	13221	-1	0	G:C>C:G	G to C	CGC	CCC	Arg	Pro	p.R181P	missense	South and Est Asia	Taiwan
20316	6-exon	192	13336	0	0	G:C>T:A	G to T	CAG	CAT	Gln	His	p.Q192H	missense	South and Est Asia	Taiwan
20319	7-exon	243	14054	0	0	A:T>C:G	A to C	ATG	CTG	Met	Leu	p.M243L	missense	South and Est Asia	Taiwan
20320	7-exon	248	14069	-1	0	G:C>A:T at CpG	C to T	CGG	TGG	Arg	Trp	p.R248W	missense	South and Est Asia	Taiwan
20321	7-exon	255	14092	0	0	G:C>T:A	C to A	ATC	ATA	Ile	Ile	p.I255I	silent	South and Est Asia	Taiwan
20322	5-exon	182	13223	0	0	FS	1	TGC	NA	Cys	NA	NA	FS	South and Est Asia	Taiwan
10419	5-exon	151	13132	0	0	G:C>A:T	C to T	CCC	CCT	Pro	Pro	p.P151P	silent	South and Est Asia	China
10432	5-exon	146	13117	0	0	G:C>A:T	G to A	TGG	TGA	Trp	STOP	p.W146X	nonsense	South and Est Asia	China
10430	8-exon	273	14487	-1	0	G:C>T:A	G to T	CGT	CTT	Arg	Leu	p.R273L	missense	South and Est Asia	China
10434	7-exon	248	14069	-1	0	G:C>A:T at CpG	C to T	CGG	TGG	Arg	Trp	p.R248W	missense	South and Est Asia	China
10435	8-exon	282	14514	-1	0	G:C>A:T at CpG	G to A	CGG	CAG	Arg	Gln	p.R282Q	missense	South and Est Asia	China
10436	7-exon	248	14070	-1	0	G:C>A:T at CpG	G to A	CGG	CAG	Arg	Gln	p.R248Q	missense	South and Est Asia	China
10442	7-exon	231	14019	0	0	G:C>A:T	C to T	ACC	ATC	Thr	Ile	p.T231I	missense	South and Est Asia	China
10437	7-exon	248	14069	-1	0	G:C>A:T at CpG	C to T	CGG	TGG	Arg	Trp	p.R248W	missense	South and Est Asia	China
10438	5-exon	177	13209	0	0	G:C>C:G	C to G	CCC	CGC	Pro	Arg	p.P177R	missense	South and Est Asia	China
10439	7-exon	260	14105	0	0	FS	-1	TCC	NA	Ser	NA	NA	FS	South and Est Asia	China
10440	6-exon	209	13385	0	0	FS	-2	AGA	NA	Arg	NA	NA	FS	South and Est Asia	China
10441	5-exon	175	13203	-1	0	G:C>A:T at CpG	G to A	CGC	CAC	Arg	His	p.R175H	missense	South and Est Asia	China
10433	7-exon	248	14069	-1	0	G:C>A:T at CpG	C to T	CGG	TGG	Arg	Trp	p.R248W	missense	South and Est Asia	China
10423	5-exon	143	13107	0	0	A:T>G:C	T to C	GTG	GCG	Val	Ala	p.V143A	missense	South and Est Asia	China
10425	6-exon	221	13421	0	0	G:C>T:A	G to T	GAG	TAG	Glu	STOP	p.E221X	nonsense	South and Est Asia	China
10418	6-exon	223	13427	0	0	G:C>A:T	C to T	CCT	TCT	Pro	Ser	p.P223S	missense	South and Est Asia	China
10431	7-exon	253	14085	0	0	G:C>A:T	C to T	ACC	ATC	Thr	Ile	p.T253I	missense	South and Est Asia	China
10420	5-exon	177	13210	0	0	G:C>C:G	C to G	CCC	CCG	Pro	Pro	p.P177P	silent	South and Est Asia	China
10421	5-exon	177	13210	0	0	G:C>C:G	C to G	CCC	CCG	Pro	Pro	p.P177P	silent	South and Est Asia	China
10422	7-exon	236	14035	0	0	G:C>A:T	C to T	TAC	TAT	Tyr	Tyr	p.Y236Y	silent	South and Est Asia	China
10429	5-exon	142	13104	0	0	G:C>A:T	C to T	CCT	CTT	Pro	Leu	p.P142L	missense	South and Est Asia	China
10424	5-exon	151	13132	0	0	G:C>A:T	C to T	CCC	CCT	Pro	Pro	p.P151P	silent	South and Est Asia	China
10417	5-exon	169	13185	0	0	A:T>G:C	T to C	ATG	ACG	Met	Thr	p.M169T	missense	South and Est Asia	China
10426	8-exon	282	14514	-1	0	G:C>A:T at CpG	G to A	CGG	CAG	Arg	Gln	p.R282Q	missense	South and Est Asia	China
10427	5-exon	175	13203	-1	0	G:C>A:T at CpG	G to A	CGC	CAC	Arg	His	p.R175H	missense	South and Est Asia	China
10428	7-exon	248	14069	-1	0	G:C>A:T at CpG	C to T	CGG	TGG	Arg	Trp	p.R248W	missense	South and Est Asia	China
16651	5-exon	141	13101	0	0	G:C>A:T	G to A	TGC	TAC	Cys	Tyr	p.C141Y	missense	South and Est Asia	Taiwan
16688	8-exon	273	14487	-1	0	G:C>A:T at CpG	G to A	CGT	CAT	Arg	His	p.R273H	missense	South and Est Asia	Taiwan
16663	6-exon	217	13409	0	0	G:C>A:T	G to A	GTG	ATG	Val	Met	p.V217M	missense	South and Est Asia	Taiwan
16664	7-exon	238	14039	0	0	A:T>G:C	T to C	TGT	CGT	Cys	Arg	p.C238R	missense	South and Est Asia	Taiwan
16665	7-exon	245	14060	-1	0	G:C>A:T at CpG	G to A	GGC	AGC	Gly	Ser	p.G245S	missense	South and Est Asia	Taiwan
16666	6-exon	220	13419	0	0	A:T>G:C	A to G	TAT	TGT	Tyr	Cys	p.Y220C	missense	South and Est Asia	Taiwan
16656	5-exon	175	13203	-1	0	G:C>T:A	G to T	CGC	CTC	Arg	Leu	p.R175L	missense	South and Est Asia	Taiwan
16657	5-exon	175	13203	-1	0	G:C>A:T at CpG	G to A	CGC	CAC	Arg	His	p.R175H	missense	South and Est Asia	Taiwan
16653	5-exon	157	13148	-1	0	G:C>T:A	G to T	GTC	TTC	Val	Phe	p.V157F	missense	South and Est Asia	Taiwan
16654	5-exon	157	13149	0	0	A:T>T:A	T to A	GTC	GAC	Val	Asp	p.V157D	missense	South and Est Asia	Taiwan
16706	7-exon	257	14097	0	0	FS	-2	CTG	NA	Leu	NA	NA	FS	South and Est Asia	Taiwan
16707	8-exon	266	14466	0	0	FS	-18	GGA	NA	Gly	NA	NA	other	South and Est Asia	Taiwan
16708	8-exon	293	14548	0	0	FS	-1	GGG	NA	Gly	NA	NA	FS	South and Est Asia	Taiwan
16691	8-exon	282	14513	-1	0	G:C>A:T at CpG	C to T	CGG	TGG	Arg	Trp	p.R282W	missense	South and Est Asia	Taiwan
16692	8-exon	282	14513	-1	0	G:C>A:T at CpG	C to T	CGG	TGG	Arg	Trp	p.R282W	missense	South and Est Asia	Taiwan
16693	8-exon	282	14513	-1	0	G:C>A:T at CpG	C to T	CGG	TGG	Arg	Trp	p.R282W	missense	South and Est Asia	Taiwan
16695	8-exon	286	14525	0	0	G:C>C:G	G to C	GAA	CAA	Glu	Gln	p.E286Q	missense	South and Est Asia	Taiwan
16696	8-exon	295	14553	0	0	G:C>C:G	C to G	CCT	CGT	Pro	Arg	p.P295R	missense	South and Est Asia	Taiwan
16697	8-exon	306	14585	-1	0	G:C>A:T at CpG	C to T	CGA	TGA	Arg	STOP	p.R306X	nonsense	South and Est Asia	Taiwan
16698	5-exon	129	13065	0	0	FS	-4	GCC	NA	Ala	NA	NA	FS	South and Est Asia	Taiwan
16699	5-exon	148	13123	0	0	FS	-1	GAT	NA	Asp	NA	NA	FS	South and Est Asia	Taiwan
16700	5-exon	149	13124	0	0	FS	1	TCC	NA	Ser	NA	NA	FS	South and Est Asia	Taiwan
16701	5-exon	174	13201	0	0	FS	-2	AGG	NA	Arg	NA	NA	FS	South and Est Asia	Taiwan
16702	6-exon	191	13331	0	0	FS	-1	CCT	NA	Pro	NA	NA	FS	South and Est Asia	Taiwan
16686	8-exon	273	14487	-1	0	G:C>A:T at CpG	G to A	CGT	CAT	Arg	His	p.R273H	missense	South and Est Asia	Taiwan
16682	8-exon	273	14487	-1	0	G:C>A:T at CpG	G to A	CGT	CAT	Arg	His	p.R273H	missense	South and Est Asia	Taiwan
16671	7-exon	248	14069	-1	0	G:C>A:T at CpG	C to T	CGG	TGG	Arg	Trp	p.R248W	missense	South and Est Asia	Taiwan
16673	7-exon	248	14069	-1	0	G:C>A:T at CpG	C to T	CGG	TGG	Arg	Trp	p.R248W	missense	South and Est Asia	Taiwan
16675	7-exon	248	14070	-1	0	G:C>A:T at CpG	G to A	CGG	CAG	Arg	Gln	p.R248Q	missense	South and Est Asia	Taiwan
16676	7-exon	248	14070	-1	0	G:C>A:T at CpG	G to A	CGG	CAG	Arg	Gln	p.R248Q	missense	South and Est Asia	Taiwan
16677	7-exon	249	14072	0	0	A:T>G:C	A to G	AGG	GGG	Arg	Gly	p.R249G	missense	South and Est Asia	Taiwan
16678	8-exon	266	14466	0	0	G:C>T:A	G to T	GGA	GTA	Gly	Val	p.G266V	missense	South and Est Asia	Taiwan
16668	7-exon	245	14060	-1	0	G:C>A:T at CpG	G to A	GGC	AGC	Gly	Ser	p.G245S	missense	South and Est Asia	Taiwan
16669	7-exon	245	14060	-1	0	G:C>A:T at CpG	G to A	GGC	AGC	Gly	Ser	p.G245S	missense	South and Est Asia	Taiwan
16659	5-exon	175	13203	-1	0	G:C>A:T at CpG	G to A	CGC	CAC	Arg	His	p.R175H	missense	South and Est Asia	Taiwan
21113	5-exon	175	13203	-1	0	G:C>A:T at CpG	G to A	CGC	CAC	Arg	His	p.R175H	missense	South and Est Asia	Taiwan
21114	5-exon	183	13227	0	0	G:C>C:G	C to G	TCA	TGA	Ser	STOP	p.S183X	nonsense	South and Est Asia	Taiwan
21140	8-exon	282	14513	-1	0	G:C>A:T at CpG	C to T	CGG	TGG	Arg	Trp	p.R282W	missense	South and Est Asia	Taiwan
21141	8-exon	282	14513	-1	0	G:C>A:T at CpG	C to T	CGG	TGG	Arg	Trp	p.R282W	missense	South and Est Asia	Taiwan
21133	7-exon	245	14060	-1	0	G:C>A:T at CpG	G to A	GGC	AGC	Gly	Ser	p.G245S	missense	South and Est Asia	Taiwan
21134	7-exon	245	14060	-1	0	G:C>A:T at CpG	G to A	GGC	AGC	Gly	Ser	p.G245S	missense	South and Est Asia	Taiwan
21135	8-exon	273	14487	-1	0	G:C>A:T at CpG	G to A	CGT	CAT	Arg	His	p.R273H	missense	South and Est Asia	Taiwan
21136	8-exon	273	14486	-1	0	G:C>A:T at CpG	C to T	CGT	TGT	Arg	Cys	p.R273C	missense	South and Est Asia	Taiwan
21127	7-exon	238	14040	0	0	G:C>A:T	G to A	TGT	TAT	Cys	Tyr	p.C238Y	missense	South and Est Asia	Taiwan
21128	i5-intron	0	13296	0	0	A:T>C:G	T to G	NA	NA	NA	NA	NA	other	South and Est Asia	Taiwan
21129	7-exon	245	14060	-1	0	G:C>A:T at CpG	G to A	GGC	AGC	Gly	Ser	p.G245S	missense	South and Est Asia	Taiwan
21130	7-exon	245	14060	-1	0	G:C>A:T at CpG	G to A	GGC	AGC	Gly	Ser	p.G245S	missense	South and Est Asia	Taiwan
21122	6-exon	215	13404	0	0	G:C>T:A	G to T	AGT	ATT	Ser	Ile	p.S215I	missense	South and Est Asia	Taiwan
21123	8-exon	282	14513	-1	0	G:C>A:T at CpG	C to T	CGG	TGG	Arg	Trp	p.R282W	missense	South and Est Asia	Taiwan
21124	7-exon	234	14027	0	0	A:T>T:A	T to A	TAC	AAC	Tyr	Asn	p.Y234N	missense	South and Est Asia	Taiwan
21125	7-exon	237	14037	0	0	A:T>T:A	T to A	ATG	AAG	Met	Lys	p.M237K	missense	South and Est Asia	Taiwan
21116	6-exon	195	13344	0	0	A:T>G:C	T to C	ATC	ACC	Ile	Thr	p.I195T	missense	South and Est Asia	Taiwan
21117	6-exon	196	13346	-1	0	G:C>A:T at CpG	C to T	CGA	TGA	Arg	STOP	p.R196X	nonsense	South and Est Asia	Taiwan
21118	6-exon	200	13358	0	0	FS	1	AAT	NA	Asn	NA	NA	FS	South and Est Asia	Taiwan
21119	6-exon	205	13374	0	0	A:T>G:C	A to G	TAT	TGT	Tyr	Cys	p.Y205C	missense	South and Est Asia	Taiwan
21111	5-exon	175	13203	-1	0	G:C>A:T at CpG	G to A	CGC	CAC	Arg	His	p.R175H	missense	South and Est Asia	Taiwan
21109	5-exon	175	13203	-1	0	G:C>A:T at CpG	G to A	CGC	CAC	Arg	His	p.R175H	missense	South and Est Asia	Taiwan
21107	5-exon	175	13203	-1	0	G:C>A:T at CpG	G to A	CGC	CAC	Arg	His	p.R175H	missense	South and Est Asia	Taiwan
21095	5-exon	135	13083	0	0	G:C>T:A	G to T	TGC	TTC	Cys	Phe	p.C135F	missense	South and Est Asia	Taiwan
21096	5-exon	135	13083	0	0	G:C>T:A	G to T	TGC	TTC	Cys	Phe	p.C135F	missense	South and Est Asia	Taiwan
21100	5-exon	158	13153	-1	0	G:C>A:T at CpG	C to T	CGC	CGT	Arg	Arg	p.R158R	silent	South and Est Asia	Taiwan
21101	5-exon	158	13152	-1	0	G:C>A:T at CpG	G to A	CGC	CAC	Arg	His	p.R158H	missense	South and Est Asia	Taiwan
21102	7-exon	258	14099	0	0	G:C>T:A	G to T	GAA	TAA	Glu	STOP	p.E258X	nonsense	South and Est Asia	Taiwan
21103	5-exon	163	13167	0	0	A:T>G:C	A to G	TAC	TGC	Tyr	Cys	p.Y163C	missense	South and Est Asia	Taiwan
21104	5-exon	164	13169	0	0	A:T>G:C	A to G	AAG	GAG	Lys	Glu	p.K164E	missense	South and Est Asia	Taiwan
21105	5-exon	172	13193	0	0	G:C>A:T	G to A	GTT	ATT	Val	Ile	p.V172I	missense	South and Est Asia	Taiwan
21092	5-exon	133	13076	0	0	A:T>G:C	A to G	ATG	GTG	Met	Val	p.M133V	missense	South and Est Asia	Taiwan
21093	5-exon	134	13080	0	0	A:T>C:G	T to G	TTT	TGT	Phe	Cys	p.F134C	missense	South and Est Asia	Taiwan
5938	5-exon	163	13167	0	0	A:T>G:C	A to G	TAC	TGC	Tyr	Cys	p.Y163C	missense	South and Est Asia	Singapore
5937	7-exon	254	14088	0	0	A:T>T:A	T to A	ATC	AAC	Ile	Asn	p.I254N	missense	South and Est Asia	Singapore
5936	6-exon	205	13374	0	0	A:T>C:G	A to C	TAT	TCT	Tyr	Ser	p.Y205S	missense	South and Est Asia	Singapore
5935	6-exon	205	13374	0	0	A:T>C:G	A to C	TAT	TCT	Tyr	Ser	p.Y205S	missense	South and Est Asia	Singapore
5932	6-exon	205	13374	0	0	A:T>C:G	A to C	TAT	TCT	Tyr	Ser	p.Y205S	missense	South and Est Asia	Singapore
5934	5-exon	158	13152	-1	0	G:C>A:T at CpG	G to A	CGC	CAC	Arg	His	p.R158H	missense	South and Est Asia	Singapore
5939	5-exon	174	13199	0	0	FS	-27	AGG	NA	Arg	NA	NA	other	South and Est Asia	Singapore
5933	7-exon	248	14069	-1	0	G:C>A:T at CpG	C to T	CGG	TGG	Arg	Trp	p.R248W	missense	South and Est Asia	Singapore
4383	8-exon	282	14513	-1	0	G:C>A:T at CpG	C to T	CGG	TGG	Arg	Trp	p.R282W	missense	South and Est Asia	Singapore
4382	5-exon	175	13202	-1	0	G:C>T:A	C to A	CGC	AGC	Arg	Ser	p.R175S	missense	South and Est Asia	Singapore
4371	6-exon	220	13419	0	0	A:T>C:G	A to C	TAT	TCT	Tyr	Ser	p.Y220S	missense	South and Est Asia	Singapore
4381	7-exon	248	14070	-1	0	G:C>A:T at CpG	G to A	CGG	CAG	Arg	Gln	p.R248Q	missense	South and Est Asia	Singapore
4385	8-exon	282	14513	-1	0	G:C>A:T at CpG	C to T	CGG	TGG	Arg	Trp	p.R282W	missense	South and Est Asia	Singapore
4384	7-exon	248	14070	-1	0	G:C>A:T at CpG	G to A	CGG	CAG	Arg	Gln	p.R248Q	missense	South and Est Asia	Singapore
4372	6-exon	205	13375	0	0	A:T>T:A	T to A	TAT	TAA	Tyr	STOP	p.Y205X	nonsense	South and Est Asia	Singapore
4379	6-exon	194	13342	0	0	A:T>G:C	T to C	CTT	CTC	Leu	Leu	p.L194L	silent	South and Est Asia	Singapore
4378	5-exon	141	13101	0	0	G:C>A:T	G to A	TGC	TAC	Cys	Tyr	p.C141Y	missense	South and Est Asia	Singapore
4377	7-exon	244	14058	0	0	G:C>A:T	G to A	GGC	GAC	Gly	Asp	p.G244D	missense	South and Est Asia	Singapore
4376	8-exon	277	14499	0	0	G:C>A:T	G to A	TGT	TAT	Cys	Tyr	p.C277Y	missense	South and Est Asia	Singapore
4373	5-exon	142	13103	0	0	FS	6	CCT	NA	Pro	NA	NA	other	South and Est Asia	Singapore
4374	5-exon	176	13206	0	0	G:C>T:A	G to T	TGC	TTC	Cys	Phe	p.C176F	missense	South and Est Asia	Singapore
4375	6-exon	213	13397	-1	0	G:C>A:T at CpG	C to T	CGA	TGA	Arg	STOP	p.R213X	nonsense	South and Est Asia	Singapore
4380	5-exon	167	13178	0	0	G:C>A:T	C to T	CAG	TAG	Gln	STOP	p.Q167X	nonsense	South and Est Asia	Singapore
4919	5-exon	175	13203	-1	0	G:C>A:T at CpG	G to A	CGC	CAC	Arg	His	p.R175H	missense	South and Est Asia	Singapore
4920	8-exon	282	14513	-1	0	G:C>A:T at CpG	C to T	CGG	TGG	Arg	Trp	p.R282W	missense	South and Est Asia	Singapore
4921	5-exon	181	13220	-1	0	G:C>A:T at CpG	C to T	CGC	TGC	Arg	Cys	p.R181C	missense	South and Est Asia	Singapore
4922	5-exon	175	13203	-1	0	G:C>A:T at CpG	G to A	CGC	CAC	Arg	His	p.R175H	missense	South and Est Asia	Singapore
4923	5-exon	166	13177	0	0	FS	1	TCA	NA	Ser	NA	NA	FS	South and Est Asia	Singapore
4924	6-exon	197	13350	0	0	A:T>C:G	T to G	GTG	GGG	Val	Gly	p.V197G	missense	South and Est Asia	Singapore
4925	5-exon	175	13203	-1	0	G:C>A:T at CpG	G to A	CGC	CAC	Arg	His	p.R175H	missense	South and Est Asia	Singapore
4926	7-exon	248	14069	-1	0	G:C>A:T at CpG	C to T	CGG	TGG	Arg	Trp	p.R248W	missense	South and Est Asia	Singapore
4927	5-exon	132	13074	0	0	A:T>G:C	A to G	AAG	AGG	Lys	Arg	p.K132R	missense	South and Est Asia	Singapore
4928	5-exon	151	13130	0	0	G:C>T:A	C to A	CCC	ACC	Pro	Thr	p.P151T	missense	South and Est Asia	Singapore
4942	7-exon	237	14038	0	0	G:C>T:A	G to T	ATG	ATT	Met	Ile	p.M237I	missense	South and Est Asia	Singapore
4930	5-exon	168	13182	0	0	A:T>G:C	A to G	CAC	CGC	His	Arg	p.H168R	missense	South and Est Asia	Singapore
4917	7-exon	248	14070	-1	0	G:C>A:T at CpG	G to A	CGG	CAG	Arg	Gln	p.R248Q	missense	South and Est Asia	Singapore
4932	8-exon	282	14513	-1	0	G:C>A:T at CpG	C to T	CGG	TGG	Arg	Trp	p.R282W	missense	South and Est Asia	Singapore
4933	7-exon	242	14052	0	0	G:C>T:A	G to T	TGC	TTC	Cys	Phe	p.C242F	missense	South and Est Asia	Singapore
4934	5-exon	157	13148	-1	0	G:C>T:A	G to T	GTC	TTC	Val	Phe	p.V157F	missense	South and Est Asia	Singapore
4935	5-exon	175	13203	-1	0	G:C>A:T at CpG	G to A	CGC	CAC	Arg	His	p.R175H	missense	South and Est Asia	Singapore
4910	7-exon	248	14070	-1	0	G:C>A:T at CpG	G to A	CGG	CAG	Arg	Gln	p.R248Q	missense	South and Est Asia	Singapore
4936	7-exon	245	14060	-1	0	G:C>A:T at CpG	G to A	GGC	AGC	Gly	Ser	p.G245S	missense	South and Est Asia	Singapore
4929	8-exon	275	14493	0	0	G:C>A:T	G to A	TGT	TAT	Cys	Tyr	p.C275Y	missense	South and Est Asia	Singapore
4937	7-exon	249	14072	0	0	A:T>T:A	A to T	AGG	TGG	Arg	Trp	p.R249W	missense	South and Est Asia	Singapore
4939	7-exon	237	14037	0	0	A:T>T:A	T to A	ATG	AAG	Met	Lys	p.M237K	missense	South and Est Asia	Singapore
4940	5-exon	175	13203	-1	0	G:C>A:T at CpG	G to A	CGC	CAC	Arg	His	p.R175H	missense	South and Est Asia	Singapore
4941	5-exon	175	13203	-1	0	G:C>T:A	G to T	CGC	CTC	Arg	Leu	p.R175L	missense	South and Est Asia	Singapore
4918	5-exon	141	13101	0	0	G:C>T:A	G to T	TGC	TTC	Cys	Phe	p.C141F	missense	South and Est Asia	Singapore
4915	7-exon	238	14040	0	0	G:C>A:T	G to A	TGT	TAT	Cys	Tyr	p.C238Y	missense	South and Est Asia	Singapore
4914	7-exon	248	14069	-1	0	G:C>A:T at CpG	C to T	CGG	TGG	Arg	Trp	p.R248W	missense	South and Est Asia	Singapore
4913	8-exon	282	14513	-1	0	G:C>A:T at CpG	C to T	CGG	TGG	Arg	Trp	p.R282W	missense	South and Est Asia	Singapore
4912	5-exon	157	13148	-1	0	G:C>T:A	G to T	GTC	TTC	Val	Phe	p.V157F	missense	South and Est Asia	Singapore
4911	5-exon	175	13203	-1	0	G:C>A:T at CpG	G to A	CGC	CAC	Arg	His	p.R175H	missense	South and Est Asia	Singapore
4896	8-exon	272	14483	0	0	G:C>A:T	G to A	GTG	ATG	Val	Met	p.V272M	missense	South and Est Asia	Singapore
4909	5-exon	162	13164	0	0	FS	1	ATC	NA	Ile	NA	NA	FS	South and Est Asia	Singapore
4916	8-exon	285	14522	0	0	G:C>A:T	G to A	GAG	AAG	Glu	Lys	p.E285K	missense	South and Est Asia	Singapore
4907	5-exon	175	13203	-1	0	G:C>A:T at CpG	G to A	CGC	CAC	Arg	His	p.R175H	missense	South and Est Asia	Singapore
4906	8-exon	282	14513	-1	0	G:C>A:T at CpG	C to T	CGG	TGG	Arg	Trp	p.R282W	missense	South and Est Asia	Singapore
4905	8-exon	282	14514	-1	0	G:C>T:A	G to T	CGG	CTG	Arg	Leu	p.R282L	missense	South and Est Asia	Singapore
4904	5-exon	175	13203	-1	0	G:C>T:A	G to T	CGC	CTC	Arg	Leu	p.R175L	missense	South and Est Asia	Singapore
4903	5-exon	135	13083	0	0	G:C>A:T	G to A	TGC	TAC	Cys	Tyr	p.C135Y	missense	South and Est Asia	Singapore
4902	7-exon	245	14060	-1	0	G:C>A:T at CpG	G to A	GGC	AGC	Gly	Ser	p.G245S	missense	South and Est Asia	Singapore
4900	5-exon	127	13058	0	0	A:T>G:C	T to C	TCC	CCC	Ser	Pro	p.S127P	missense	South and Est Asia	Singapore
4890	8-exon	273	14486	-1	0	G:C>A:T at CpG	C to T	CGT	TGT	Arg	Cys	p.R273C	missense	South and Est Asia	Singapore
4891	7-exon	257	14097	0	0	A:T>T:A	T to A	CTG	CAG	Leu	Gln	p.L257Q	missense	South and Est Asia	Singapore
4892	5-exon	173	13196	0	0	G:C>A:T	G to A	GTG	ATG	Val	Met	p.V173M	missense	South and Est Asia	Singapore
4894	8-exon	282	14513	-1	0	G:C>A:T at CpG	C to T	CGG	TGG	Arg	Trp	p.R282W	missense	South and Est Asia	Singapore
4901	5-exon	179	13215	0	0	A:T>T:A	A to T	CAT	CTT	His	Leu	p.H179L	missense	South and Est Asia	Singapore
4895	8-exon	266	14466	0	0	G:C>A:T	G to A	GGA	GAA	Gly	Glu	p.G266E	missense	South and Est Asia	Singapore
4897	8-exon	282	14513	-1	0	G:C>A:T at CpG	C to T	CGG	TGG	Arg	Trp	p.R282W	missense	South and Est Asia	Singapore
4898	7-exon	248	14070	-1	0	G:C>A:T at CpG	G to A	CGG	CAG	Arg	Gln	p.R248Q	missense	South and Est Asia	Singapore
4899	5-exon	175	13203	-1	0	G:C>A:T at CpG	G to A	CGC	CAC	Arg	His	p.R175H	missense	South and Est Asia	Singapore
4893	5-exon	179	13215	0	0	A:T>T:A	A to T	CAT	CTT	His	Leu	p.H179L	missense	South and Est Asia	Singapore
4908	8-exon	282	14513	-1	0	G:C>A:T at CpG	C to T	CGG	TGG	Arg	Trp	p.R282W	missense	South and Est Asia	Singapore
4931	5-exon	175	13203	-1	0	G:C>A:T at CpG	G to A	CGC	CAC	Arg	His	p.R175H	missense	South and Est Asia	Singapore
20718	7-exon	245	14061	0	0	G:C>T:A	G to T	GGC	GTC	Gly	Val	p.G245V	missense	Spain	Spain
20719	6-exon	213	13397	-1	0	G:C>A:T at CpG	C to T	CGA	TGA	Arg	STOP	p.R213X	nonsense	Spain	Spain
20721	5-exon	175	13203	-1	0	G:C>A:T at CpG	G to A	CGC	CAC	Arg	His	p.R175H	missense	Spain	Spain
20722	8-exon	266	14466	0	0	G:C>A:T	G to A	GGA	GAA	Gly	Glu	p.G266E	missense	Spain	Spain
20723	8-exon	272	14483	0	0	G:C>A:T	G to A	GTG	ATG	Val	Met	p.V272M	missense	Spain	Spain
20724	8-exon	282	14513	-1	0	G:C>A:T at CpG	C to T	CGG	TGG	Arg	Trp	p.R282W	missense	Spain	Spain
20726	7-exon	248	14069	-1	0	G:C>A:T at CpG	C to T	CGG	TGG	Arg	Trp	p.R248W	missense	Spain	Spain
20727	8-exon	286	14526	0	0	A:T>G:C	A to G	GAA	GGA	Glu	Gly	p.E286G	missense	Spain	Spain
20729	5-exon	175	13203	-1	0	G:C>A:T at CpG	G to A	CGC	CAC	Arg	His	p.R175H	missense	Spain	Spain
20730	6-exon	213	13397	-1	0	G:C>A:T at CpG	C to T	CGA	TGA	Arg	STOP	p.R213X	nonsense	Spain	Spain
20732	6-exon	203	13367	0	0	G:C>T:A	G to T	GTG	TTG	Val	Leu	p.V203L	missense	Spain	Spain
20733	5-exon	175	13202	-1	0	FS	-18	CGC	NA	Arg	NA	NA	other	Spain	Spain
20734	8-exon	273	14487	-1	0	G:C>A:T at CpG	G to A	CGT	CAT	Arg	His	p.R273H	missense	Spain	Spain
20735	5-exon	152	13133	0	0	FS	-13	CCG	NA	Pro	NA	NA	FS	Spain	Spain
20739	8-exon	273	14487	-1	0	G:C>A:T at CpG	G to A	CGT	CAT	Arg	His	p.R273H	missense	Spain	Spain
20740	5-exon	152	13135	-1	0	FS	1	CCG	NA	Pro	NA	NA	FS	Spain	Spain
20741	8-exon	282	14513	-1	0	G:C>A:T at CpG	C to T	CGG	TGG	Arg	Trp	p.R282W	missense	Spain	Spain
20742	6-exon	195	13343	0	0	FS	-19	ATC	NA	Ile	NA	NA	FS	Spain	Spain
20743	8-exon	297	14559	0	0	A:T>G:C	A to G	CAC	CGC	His	Arg	p.H297R	missense	Spain	Spain
20737	i7-intron	0	14110	0	-1	G:C>T:A	G to T	NA	NA	NA	NA	NA	splice	Spain	Spain
20747	5-exon	175	13202	-1	0	FS	-18	CGC	NA	Arg	NA	NA	other	Spain	Spain
20748	8-exon	297	14559	0	0	A:T>G:C	A to G	CAC	CGC	His	Arg	p.H297R	missense	Spain	Spain
20749	7-exon	248	14069	-1	0	G:C>A:T at CpG	C to T	CGG	TGG	Arg	Trp	p.R248W	missense	Spain	Spain
20750	5-exon	175	13203	-1	0	G:C>A:T at CpG	G to A	CGC	CAC	Arg	His	p.R175H	missense	Spain	Spain
20766	8-exon	266	14466	0	0	G:C>T:A	G to T	GGA	GTA	Gly	Val	p.G266V	missense	Spain	Spain
20767	7-exon	248	14070	-1	0	G:C>A:T at CpG	G to A	CGG	CAG	Arg	Gln	p.R248Q	missense	Spain	Spain
20768	6-exon	196	13346	-1	0	G:C>A:T at CpG	C to T	CGA	TGA	Arg	STOP	p.R196X	nonsense	Spain	Spain
20755	6-exon	214	13402	0	0	FS	-2	CAT	NA	His	NA	NA	FS	Spain	Spain
20756	5-exon	175	13203	-1	0	G:C>A:T at CpG	G to A	CGC	CAC	Arg	His	p.R175H	missense	Spain	Spain
20757	8-exon	272	14483	0	0	G:C>A:T	G to A	GTG	ATG	Val	Met	p.V272M	missense	Spain	Spain
20758	7-exon	254	14089	0	0	FS	-1	ATC	NA	Ile	NA	NA	FS	Spain	Spain
20759	7-exon	245	14060	-1	0	G:C>A:T at CpG	G to A	GGC	AGC	Gly	Ser	p.G245S	missense	Spain	Spain
20760	7-exon	245	14060	-1	0	G:C>A:T at CpG	G to A	GGC	AGC	Gly	Ser	p.G245S	missense	Spain	Spain
20762	7-exon	248	14069	-1	0	G:C>A:T at CpG	C to T	CGG	TGG	Arg	Trp	p.R248W	missense	Spain	Spain
20775	5-exon	175	13203	-1	0	G:C>A:T at CpG	G to A	CGC	CAC	Arg	His	p.R175H	missense	Spain	Spain
20776	6-exon	196	13346	-1	0	G:C>A:T at CpG	C to T	CGA	TGA	Arg	STOP	p.R196X	nonsense	Spain	Spain
20778	5-exon	176	13206	0	0	G:C>A:T	G to A	TGC	TAC	Cys	Tyr	p.C176Y	missense	Spain	Spain
20779	8-exon	273	14487	-1	0	G:C>T:A	G to T	CGT	CTT	Arg	Leu	p.R273L	missense	Spain	Spain
20780	8-exon	274	14490	0	0	A:T>G:C	T to C	GTT	GCT	Val	Ala	p.V274A	missense	Spain	Spain
20781	5-exon	174	13201	0	0	G:C>T:A	G to T	AGG	AGT	Arg	Ser	p.R174S	missense	Spain	Spain
20782	7-exon	248	14069	-1	0	G:C>A:T at CpG	C to T	CGG	TGG	Arg	Trp	p.R248W	missense	Spain	Spain
20783	8-exon	273	14487	-1	0	G:C>A:T at CpG	G to A	CGT	CAT	Arg	His	p.R273H	missense	Spain	Spain
20784	8-exon	273	14486	-1	0	G:C>A:T at CpG	C to T	CGT	TGT	Arg	Cys	p.R273C	missense	Spain	Spain
20786	5-exon	136	13085	0	0	G:C>A:T	C to T	CAA	TAA	Gln	STOP	p.Q136X	nonsense	Spain	Spain
20787	7-exon	237	14038	0	0	G:C>A:T	G to A	ATG	ATA	Met	Ile	p.M237I	missense	Spain	Spain
20788	7-exon	248	14069	-1	0	G:C>A:T at CpG	C to T	CGG	TGG	Arg	Trp	p.R248W	missense	Spain	Spain
20789	5-exon	175	13203	-1	0	G:C>A:T at CpG	G to A	CGC	CAC	Arg	His	p.R175H	missense	Spain	Spain
20790	8-exon	273	14487	-1	0	G:C>A:T at CpG	G to A	CGT	CAT	Arg	His	p.R273H	missense	Spain	Spain
1017	7-exon	254	14088	0	0	A:T>G:C	T to C	ATC	ACC	Ile	Thr	p.I254T	missense	Spain	Spain
1016	7-exon	229	14013	0	0	G:C>C:G	G to C	TGT	TCT	Cys	Ser	p.C229S	missense	Spain	Spain
1015	5-exon	152	13134	-1	0	G:C>T:A	C to A	CCG	CAG	Pro	Gln	p.P152Q	missense	Spain	Spain
1014	7-exon	248	14069	-1	0	G:C>A:T at CpG	C to T	CGG	TGG	Arg	Trp	p.R248W	missense	Spain	Spain
1013	7-exon	259	14102	0	0	G:C>T:A	G to T	GAC	TAC	Asp	Tyr	p.D259Y	missense	Spain	Spain
1012	7-exon	256	14094	0	0	G:C>A:T	C to T	ACA	ATA	Thr	Ile	p.T256I	missense	Spain	Spain
1011	8-exon	286	14526	0	0	A:T>G:C	A to G	GAA	GGA	Glu	Gly	p.E286G	missense	Spain	Spain
1022	5-exon	175	13203	-1	0	G:C>C:G	G to C	CGC	CCC	Arg	Pro	p.R175P	missense	Spain	Spain
1023	5-exon	132	13074	0	0	A:T>G:C	A to G	AAG	AGG	Lys	Arg	p.K132R	missense	Spain	Spain
1018	8-exon	286	14526	0	0	A:T>G:C	A to G	GAA	GGA	Glu	Gly	p.E286G	missense	Spain	Spain
1021	7-exon	256	14094	0	0	G:C>A:T	C to T	ACA	ATA	Thr	Ile	p.T256I	missense	Spain	Spain
1024	5-exon	141	13101	0	0	G:C>A:T	G to A	TGC	TAC	Cys	Tyr	p.C141Y	missense	Spain	Spain
1019	5-exon	170	13188	-1	0	G:C>A:T at CpG	C to T	ACG	ATG	Thr	Met	p.T170M	missense	Spain	Spain
1010	5-exon	175	13203	-1	0	G:C>T:A	G to T	CGC	CTC	Arg	Leu	p.R175L	missense	Spain	Spain
1020	7-exon	240	14045	0	0	A:T>G:C	A to G	AGT	GGT	Ser	Gly	p.S240G	missense	Spain	Spain
1353	8-exon	273	14486	-1	0	G:C>A:T at CpG	C to T	CGT	TGT	Arg	Cys	p.R273C	missense	Spain	Spain
8400	5-exon	135	13083	0	0	G:C>C:G	G to C	TGC	TCC	Cys	Ser	p.C135S	missense	Spain	Spain
8385	5-exon	157	13148	-1	0	G:C>T:A	G to T	GTC	TTC	Val	Phe	p.V157F	missense	Spain	Spain
8387	7-exon	252	14082	0	0	A:T>G:C	T to C	CTC	CCC	Leu	Pro	p.L252P	missense	Spain	Spain
8388	8-exon	283	14518	0	0	G:C>C:G	C to G	CGC	CGG	Arg	Arg	p.R283R	silent	Spain	Spain
8389	7-exon	248	14069	-1	0	G:C>A:T at CpG	C to T	CGG	TGG	Arg	Trp	p.R248W	missense	Spain	Spain
8399	5-exon	157	13148	-1	0	G:C>T:A	G to T	GTC	TTC	Val	Phe	p.V157F	missense	Spain	Spain
8391	7-exon	248	14069	-1	0	G:C>A:T at CpG	C to T	CGG	TGG	Arg	Trp	p.R248W	missense	Spain	Spain
8392	7-exon	249	14074	0	0	G:C>C:G	G to C	AGG	AGC	Arg	Ser	p.R249S	missense	Spain	Spain
8393	7-exon	248	14069	-1	0	G:C>A:T at CpG	C to T	CGG	TGG	Arg	Trp	p.R248W	missense	Spain	Spain
8394	7-exon	245	14060	-1	0	G:C>A:T at CpG	G to A	GGC	AGC	Gly	Ser	p.G245S	missense	Spain	Spain
8395	7-exon	237	14036	0	0	A:T>G:C	A to G	ATG	GTG	Met	Val	p.M237V	missense	Spain	Spain
8396	8-exon	283	14516	-1	0	G:C>C:G	C to G	CGC	GGC	Arg	Gly	p.R283G	missense	Spain	Spain
8397	7-exon	249	14074	0	0	G:C>C:G	G to C	AGG	AGC	Arg	Ser	p.R249S	missense	Spain	Spain
21941	8-exon	272	14483	0	0	G:C>A:T	G to A	GTG	ATG	Val	Met	p.V272M	missense	Spain	Spain
21942	8-exon	282	14513	-1	0	G:C>A:T at CpG	C to T	CGG	TGG	Arg	Trp	p.R282W	missense	Spain	Spain
21939	5-exon	132	13075	0	0	G:C>C:G	G to C	AAG	AAC	Lys	Asn	p.K132N	missense	Spain	Spain
21944	5-exon	158	13151	-1	0	G:C>A:T at CpG	C to T	CGC	TGC	Arg	Cys	p.R158C	missense	Spain	Spain
21874	5-exon	175	13203	-1	0	G:C>A:T at CpG	G to A	CGC	CAC	Arg	His	p.R175H	missense	Spain	Spain
21875	8-exon	273	14486	-1	0	G:C>A:T at CpG	C to T	CGT	TGT	Arg	Cys	p.R273C	missense	Spain	Spain
21879	5-exon	157	13148	-1	0	G:C>T:A	G to T	GTC	TTC	Val	Phe	p.V157F	missense	Spain	Spain
21882	5-exon	158	13152	-1	0	G:C>A:T at CpG	G to A	CGC	CAC	Arg	His	p.R158H	missense	Spain	Spain
21883	5-exon	152	13134	-1	0	G:C>A:T at CpG	C to T	CCG	CTG	Pro	Leu	p.P152L	missense	Spain	Spain
21884	6-exon	187	13320	0	0	G:C>A:T	G to A	GGT	GAT	Gly	Asp	p.G187D	missense	Spain	Spain
21886	7-exon	244	14058	0	0	G:C>T:A	G to T	GGC	GTC	Gly	Val	p.G244V	missense	Spain	Spain
21887	8-exon	273	14487	-1	0	G:C>A:T at CpG	G to A	CGT	CAT	Arg	His	p.R273H	missense	Spain	Spain
21888	8-exon	273	14487	-1	0	G:C>A:T at CpG	G to A	CGT	CAT	Arg	His	p.R273H	missense	Spain	Spain
21892	7-exon	245	14061	0	0	G:C>A:T	G to A	GGC	GAC	Gly	Asp	p.G245D	missense	Spain	Spain
21896	5-exon	158	13151	-1	0	G:C>A:T at CpG	C to T	CGC	TGC	Arg	Cys	p.R158C	missense	Spain	Spain
21897	6-exon	197	13349	0	0	G:C>A:T	G to A	GTG	ATG	Val	Met	p.V197M	missense	Spain	Spain
21890	5-exon	152	13134	-1	0	G:C>A:T at CpG	C to T	CCG	CTG	Pro	Leu	p.P152L	missense	Spain	Spain
21900	6-exon	220	13419	0	0	A:T>G:C	A to G	TAT	TGT	Tyr	Cys	p.Y220C	missense	Spain	Spain
21901	8-exon	282	14513	-1	0	G:C>A:T at CpG	C to T	CGG	TGG	Arg	Trp	p.R282W	missense	Spain	Spain
21903	8-exon	266	14466	0	0	G:C>T:A	G to T	GGA	GTA	Gly	Val	p.G266V	missense	Spain	Spain
21904	8-exon	282	14513	-1	0	G:C>A:T at CpG	C to T	CGG	TGG	Arg	Trp	p.R282W	missense	Spain	Spain
21908	8-exon	266	14465	0	0	G:C>A:T	G to A	GGA	AGA	Gly	Arg	p.G266R	missense	Spain	Spain
21909	6-exon	213	13397	-1	0	G:C>A:T at CpG	C to T	CGA	TGA	Arg	STOP	p.R213X	nonsense	Spain	Spain
21910	6-exon	196	13346	-1	0	G:C>A:T at CpG	C to T	CGA	TGA	Arg	STOP	p.R196X	nonsense	Spain	Spain
21911	7-exon	245	14061	0	0	G:C>A:T	G to A	GGC	GAC	Gly	Asp	p.G245D	missense	Spain	Spain
21914	5-exon	175	13203	-1	0	G:C>A:T at CpG	G to A	CGC	CAC	Arg	His	p.R175H	missense	Spain	Spain
21916	7-exon	245	14061	0	0	G:C>A:T	G to A	GGC	GAC	Gly	Asp	p.G245D	missense	Spain	Spain
21920	7-exon	248	14069	-1	0	G:C>A:T at CpG	C to T	CGG	TGG	Arg	Trp	p.R248W	missense	Spain	Spain
21930	8-exon	273	14486	-1	0	G:C>A:T at CpG	C to T	CGT	TGT	Arg	Cys	p.R273C	missense	Spain	Spain
21936	5-exon	151	13131	0	0	G:C>T:A	C to A	CCC	CAC	Pro	His	p.P151H	missense	Spain	Spain
20763	7-exon	245	14061	0	0	G:C>C:G	G to C	GGC	GCC	Gly	Ala	p.G245A	missense	Spain	Spain
20765	8-exon	264	14460	0	0	A:T>C:G	T to G	CTA	CGA	Leu	Arg	p.L264R	missense	Spain	Spain
20752	8-exon	266	14466	0	0	G:C>A:T	G to A	GGA	GAA	Gly	Glu	p.G266E	missense	Spain	Spain
20728	7-exon	240	14046	0	0	FS	1	AGT	NA	Ser	NA	NA	FS	Spain	Spain
20725	8-exon	273	14487	-1	0	G:C>A:T at CpG	G to A	CGT	CAT	Arg	His	p.R273H	missense	Spain	Spain
21873	7-exon	248	14069	-1	0	G:C>A:T at CpG	C to T	CGG	TGG	Arg	Trp	p.R248W	missense	Spain	Spain
21934	8-exon	273	14486	-1	0	G:C>A:T at CpG	C to T	CGT	TGT	Arg	Cys	p.R273C	missense	Spain	Spain
21935	6-exon	190	13329	0	0	G:C>A:T	C to T	CCT	CTT	Pro	Leu	p.P190L	missense	Spain	Spain
21932	8-exon	273	14486	-1	0	G:C>A:T at CpG	C to T	CGT	TGT	Arg	Cys	p.R273C	missense	Spain	Spain
21918	8-exon	273	14486	-1	0	G:C>A:T at CpG	C to T	CGT	TGT	Arg	Cys	p.R273C	missense	Spain	Spain
21924	6-exon	187	13320	0	0	G:C>A:T	G to A	GGT	GAT	Gly	Asp	p.G187D	missense	Spain	Spain
21926	6-exon	220	13419	0	0	A:T>G:C	A to G	TAT	TGT	Tyr	Cys	p.Y220C	missense	Spain	Spain
21928	5-exon	175	13203	-1	0	G:C>A:T at CpG	G to A	CGC	CAC	Arg	His	p.R175H	missense	Spain	Spain
21929	6-exon	200	13359	0	0	A:T>T:A	A to T	AAT	ATT	Asn	Ile	p.N200I	missense	Spain	Spain
21921	5-exon	175	13203	-1	0	G:C>A:T at CpG	G to A	CGC	CAC	Arg	His	p.R175H	missense	Spain	Spain
21912	5-exon	175	13203	-1	0	G:C>A:T at CpG	G to A	CGC	CAC	Arg	His	p.R175H	missense	Spain	Spain
21906	5-exon	158	13152	-1	0	G:C>A:T at CpG	G to A	CGC	CAC	Arg	His	p.R158H	missense	Spain	Spain
21902	6-exon	194	13341	0	0	A:T>G:C	T to C	CTT	CCT	Leu	Pro	p.L194P	missense	Spain	Spain
21893	7-exon	250	14076	0	0	G:C>A:T	C to T	CCC	CTC	Pro	Leu	p.P250L	missense	Spain	Spain
21894	5-exon	176	13206	0	0	G:C>T:A	G to T	TGC	TTC	Cys	Phe	p.C176F	missense	Spain	Spain
21885	5-exon	161	13160	0	0	G:C>A:T	G to A	GCC	ACC	Ala	Thr	p.A161T	missense	Spain	Spain
21880	8-exon	273	14486	-1	0	G:C>T:A	C to A	CGT	AGT	Arg	Ser	p.R273S	missense	Spain	Spain
21876	7-exon	244	14058	0	0	G:C>T:A	G to T	GGC	GTC	Gly	Val	p.G244V	missense	Spain	Spain
21877	5-exon	184	13229	0	0	G:C>T:A	G to T	GAT	TAT	Asp	Tyr	p.D184Y	missense	Spain	Spain
21938	8-exon	282	14513	-1	0	G:C>A:T at CpG	C to T	CGG	TGG	Arg	Trp	p.R282W	missense	Spain	Spain
21945	6-exon	193	13338	0	0	A:T>C:G	A to C	CAT	CCT	His	Pro	p.H193P	missense	Spain	Spain
21946	7-exon	234	14028	0	0	A:T>G:C	A to G	TAC	TGC	Tyr	Cys	p.Y234C	missense	Spain	Spain
21947	8-exon	282	14513	-1	0	G:C>A:T at CpG	C to T	CGG	TGG	Arg	Trp	p.R282W	missense	Spain	Spain
21948	5-exon	168	13182	0	0	A:T>T:A	A to T	CAC	CTC	His	Leu	p.H168L	missense	Spain	Spain
20717	5-exon	163	13167	0	0	A:T>G:C	A to G	TAC	TGC	Tyr	Cys	p.Y163C	missense	Spain	Spain
20720	8-exon	294	14549	0	0	G:C>T:A	G to T	GAG	TAG	Glu	STOP	p.E294X	nonsense	Spain	Spain
20731	7-exon	248	14070	-1	0	G:C>A:T at CpG	G to A	CGG	CAG	Arg	Gln	p.R248Q	missense	Spain	Spain
20736	8-exon	306	14585	-1	0	G:C>A:T at CpG	C to T	CGA	TGA	Arg	STOP	p.R306X	nonsense	Spain	Spain
20764	7-exon	241	14049	0	0	G:C>T:A	C to A	TCC	TAC	Ser	Tyr	p.S241Y	missense	Spain	Spain
20754	8-exon	294	14549	0	0	G:C>T:A	G to T	GAG	TAG	Glu	STOP	p.E294X	nonsense	Spain	Spain
20751	5-exon	175	13203	-1	0	G:C>A:T at CpG	G to A	CGC	CAC	Arg	His	p.R175H	missense	Spain	Spain
20746	8-exon	273	14487	-1	0	G:C>C:G	G to C	CGT	CCT	Arg	Pro	p.R273P	missense	Spain	Spain
20777	7-exon	255	14091	0	0	A:T>G:C	T to C	ATC	ACC	Ile	Thr	p.I255T	missense	Spain	Spain
20761	7-exon	248	14069	-1	0	G:C>A:T at CpG	C to T	CGG	TGG	Arg	Trp	p.R248W	missense	Spain	Spain
20769	8-exon	273	14486	-1	0	G:C>A:T at CpG	C to T	CGT	TGT	Arg	Cys	p.R273C	missense	Spain	Spain
20770	5-exon	175	13203	-1	0	G:C>A:T at CpG	G to A	CGC	CAC	Arg	His	p.R175H	missense	Spain	Spain
20771	6-exon	196	13346	-1	0	G:C>A:T at CpG	C to T	CGA	TGA	Arg	STOP	p.R196X	nonsense	Spain	Spain
20773	5-exon	175	13203	-1	0	G:C>A:T at CpG	G to A	CGC	CAC	Arg	His	p.R175H	missense	Spain	Spain
20774	8-exon	275	14493	0	0	G:C>A:T	G to A	TGT	TAT	Cys	Tyr	p.C275Y	missense	Spain	Spain
20785	5-exon	179	13214	0	0	G:C>A:T	C to T	CAT	TAT	His	Tyr	p.H179Y	missense	Spain	Spain
8382	8-exon	264	14460	0	0	A:T>T:A	T to A	CTA	CAA	Leu	Gln	p.L264Q	missense	Spain	Spain
8384	8-exon	273	14486	-1	0	G:C>A:T at CpG	C to T	CGT	TGT	Arg	Cys	p.R273C	missense	Spain	Spain
8386	7-exon	245	14060	-1	0	G:C>A:T at CpG	G to A	GGC	AGC	Gly	Ser	p.G245S	missense	Spain	Spain
8383	7-exon	236	14035	0	0	G:C>A:T	C to T	TAC	TAT	Tyr	Tyr	p.Y236Y	silent	Spain	Spain
8398	7-exon	249	14074	0	0	G:C>C:G	G to C	AGG	AGC	Arg	Ser	p.R249S	missense	Spain	Spain
8390	8-exon	281	14510	0	0	G:C>C:G	G to C	GAC	CAC	Asp	His	p.D281H	missense	Spain	Spain
21940	8-exon	282	14513	-1	0	G:C>A:T at CpG	C to T	CGG	TGG	Arg	Trp	p.R282W	missense	Spain	Spain
21943	8-exon	282	14513	-1	0	G:C>A:T at CpG	C to T	CGG	TGG	Arg	Trp	p.R282W	missense	Spain	Spain
21878	7-exon	248	14069	-1	0	G:C>A:T at CpG	C to T	CGG	TGG	Arg	Trp	p.R248W	missense	Spain	Spain
21881	5-exon	134	13079	0	0	A:T>G:C	T to C	TTT	CTT	Phe	Leu	p.F134L	missense	Spain	Spain
21895	7-exon	245	14061	0	0	G:C>T:A	G to T	GGC	GTC	Gly	Val	p.G245V	missense	Spain	Spain
21889	5-exon	154	13140	0	0	G:C>C:G	G to C	GGC	GCC	Gly	Ala	p.G154A	missense	Spain	Spain
21891	5-exon	182	13225	0	0	G:C>T:A	C to A	TGC	TGA	Cys	STOP	p.C182X	nonsense	Spain	Spain
21898	7-exon	248	14069	-1	0	G:C>A:T at CpG	C to T	CGG	TGG	Arg	Trp	p.R248W	missense	Spain	Spain
21899	5-exon	175	13203	-1	0	G:C>A:T at CpG	G to A	CGC	CAC	Arg	His	p.R175H	missense	Spain	Spain
21907	5-exon	175	13203	-1	0	G:C>A:T at CpG	G to A	CGC	CAC	Arg	His	p.R175H	missense	Spain	Spain
21905	8-exon	282	14513	-1	0	G:C>A:T at CpG	C to T	CGG	TGG	Arg	Trp	p.R282W	missense	Spain	Spain
21913	6-exon	213	13397	-1	0	G:C>A:T at CpG	C to T	CGA	TGA	Arg	STOP	p.R213X	nonsense	Spain	Spain
21922	5-exon	152	13134	-1	0	G:C>A:T at CpG	C to T	CCG	CTG	Pro	Leu	p.P152L	missense	Spain	Spain
21923	5-exon	178	13213	0	0	G:C>C:G	C to G	CAC	CAG	His	Gln	p.H178Q	missense	Spain	Spain
21917	5-exon	145	13113	0	0	A:T>G:C	T to C	CTG	CCG	Leu	Pro	p.L145P	missense	Spain	Spain
21915	7-exon	248	14070	-1	0	G:C>A:T at CpG	G to A	CGG	CAG	Arg	Gln	p.R248Q	missense	Spain	Spain
21927	5-exon	146	13117	0	0	G:C>A:T	G to A	TGG	TGA	Trp	STOP	p.W146X	nonsense	Spain	Spain
21925	5-exon	180	13217	0	0	G:C>T:A	G to T	GAG	TAG	Glu	STOP	p.E180X	nonsense	Spain	Spain
21919	8-exon	273	14486	-1	0	G:C>A:T at CpG	C to T	CGT	TGT	Arg	Cys	p.R273C	missense	Spain	Spain
21933	5-exon	139	13094	0	0	A:T>C:G	A to C	AAG	CAG	Lys	Gln	p.K139Q	missense	Spain	Spain
21931	8-exon	282	14513	-1	0	G:C>A:T at CpG	C to T	CGG	TGG	Arg	Trp	p.R282W	missense	Spain	Spain
21937	7-exon	248	14069	-1	0	G:C>A:T at CpG	C to T	CGG	TGG	Arg	Trp	p.R248W	missense	Spain	Spain
20738	7-exon	229	14012	0	0	FS	-2	TGT	NA	Cys	NA	NA	FS	Spain	Spain
20744	8-exon	273	14487	-1	0	G:C>A:T at CpG	G to A	CGT	CAT	Arg	His	p.R273H	missense	Spain	Spain
20791	7-exon	248	14070	-1	0	G:C>A:T at CpG	G to A	CGG	CAG	Arg	Gln	p.R248Q	missense	Sweden-Finland	Sweden
20792	8-exon	282	14513	-1	0	G:C>A:T at CpG	C to T	CGG	TGG	Arg	Trp	p.R282W	missense	Sweden-Finland	Sweden
20793	5-exon	175	13203	-1	0	G:C>A:T at CpG	G to A	CGC	CAC	Arg	His	p.R175H	missense	Sweden-Finland	Sweden
20795	5-exon	141	13100	0	0	A:T>G:C	T to C	TGC	CGC	Cys	Arg	p.C141R	missense	Sweden-Finland	Sweden
20801	8-exon	273	14486	-1	0	G:C>A:T at CpG	C to T	CGT	TGT	Arg	Cys	p.R273C	missense	Sweden-Finland	Sweden
20808	5-exon	152	13135	-1	0	FS	-1	CCG	NA	Pro	NA	NA	FS	Sweden-Finland	Sweden
20809	5-exon	158	13151	-1	0	FS	-1	CGC	NA	Arg	NA	NA	FS	Sweden-Finland	Sweden
20810	8-exon	280	14507	0	0	A:T>T:A	A to T	AGA	TGA	Arg	STOP	p.R280X	nonsense	Sweden-Finland	Sweden
20811	7-exon	258	14099	0	0	G:C>A:T	G to A	GAA	AAA	Glu	Lys	p.E258K	missense	Sweden-Finland	Sweden
20812	7-exon	248	14070	-1	0	G:C>A:T at CpG	G to A	CGG	CAG	Arg	Gln	p.R248Q	missense	Sweden-Finland	Sweden
20813	7-exon	248	14069	-1	0	G:C>A:T at CpG	C to T	CGG	TGG	Arg	Trp	p.R248W	missense	Sweden-Finland	Sweden
20814	7-exon	246	14063	0	0	A:T>G:C	A to G	ATG	GTG	Met	Val	p.M246V	missense	Sweden-Finland	Sweden
20816	5-exon	161	13160	0	0	G:C>A:T	G to A	GCC	ACC	Ala	Thr	p.A161T	missense	Sweden-Finland	Sweden
20817	5-exon	181	13221	-1	0	G:C>A:T at CpG	G to A	CGC	CAC	Arg	His	p.R181H	missense	Sweden-Finland	Sweden
20821	5-exon	175	13203	-1	0	G:C>A:T at CpG	G to A	CGC	CAC	Arg	His	p.R175H	missense	Sweden-Finland	Sweden
20822	7-exon	238	14039	0	0	FS	1	TGT	NA	Cys	NA	NA	FS	Sweden-Finland	Sweden
20825	5-exon	175	13203	-1	0	G:C>A:T at CpG	G to A	CGC	CAC	Arg	His	p.R175H	missense	Sweden-Finland	Sweden
20826	5-exon	152	13134	-1	0	G:C>A:T at CpG	C to T	CCG	CTG	Pro	Leu	p.P152L	missense	Sweden-Finland	Sweden
20827	6-exon	196	13346	-1	0	G:C>A:T at CpG	C to T	CGA	TGA	Arg	STOP	p.R196X	nonsense	Sweden-Finland	Sweden
20829	8-exon	270	14479	0	0	A:T>T:A	T to A	TTT	TTA	Phe	Leu	p.F270L	missense	Sweden-Finland	Sweden
20830	5-exon	175	13203	-1	0	G:C>A:T at CpG	G to A	CGC	CAC	Arg	His	p.R175H	missense	Sweden-Finland	Sweden
20831	7-exon	239	14042	0	0	FS	1	AAC	NA	Asn	NA	NA	FS	Sweden-Finland	Sweden
20832	5-exon	152	13134	-1	0	G:C>A:T at CpG	C to T	CCG	CTG	Pro	Leu	p.P152L	missense	Sweden-Finland	Sweden
20833	8-exon	306	14585	-1	0	G:C>A:T at CpG	C to T	CGA	TGA	Arg	STOP	p.R306X	nonsense	Sweden-Finland	Sweden
20805	8-exon	273	14487	-1	0	G:C>A:T at CpG	G to A	CGT	CAT	Arg	His	p.R273H	missense	Sweden-Finland	Sweden
20838	7-exon	249	14073	0	0	G:C>T:A	G to T	AGG	ATG	Arg	Met	p.R249M	missense	Sweden-Finland	Sweden
20839	5-exon	156	13147	-1	0	FS	-1	CGC	NA	Arg	NA	NA	FS	Sweden-Finland	Sweden
20841	7-exon	241	14049	0	0	G:C>A:T	C to T	TCC	TTC	Ser	Phe	p.S241F	missense	Sweden-Finland	Sweden
20843	8-exon	273	14487	-1	0	G:C>A:T at CpG	G to A	CGT	CAT	Arg	His	p.R273H	missense	Sweden-Finland	Sweden
20844	i5-intron	0	13319	0	-1	G:C>C:G	G to C	NA	NA	NA	NA	NA	splice	Sweden-Finland	Sweden
6364	5-exon	187	13238	0	0	G:C>A:T	G to A	GGT	AGT	Gly	Ser	p.G187S	missense	Sweden-Finland	Finland
6362	6-exon	210	13388	0	0	FS	del	AAC	NA	Asn	NA	NA	other	Sweden-Finland	Finland
6361	6-exon	213	13398	-1	0	G:C>T:A	G to T	CGA	CTA	Arg	Leu	p.R213L	missense	Sweden-Finland	Finland
6360	6-exon	213	13397	-1	0	G:C>A:T at CpG	C to T	CGA	TGA	Arg	STOP	p.R213X	nonsense	Sweden-Finland	Finland
6349	6-exon	213	13397	-1	0	G:C>A:T at CpG	C to T	CGA	TGA	Arg	STOP	p.R213X	nonsense	Sweden-Finland	Finland
6358	6-exon	213	13397	-1	0	G:C>A:T at CpG	C to T	CGA	TGA	Arg	STOP	p.R213X	nonsense	Sweden-Finland	Finland
6366	7-exon	244	14057	0	0	G:C>T:A	G to T	GGC	TGC	Gly	Cys	p.G244C	missense	Sweden-Finland	Finland
6354	5-exon	158	13152	-1	0	G:C>A:T at CpG	G to A	CGC	CAC	Arg	His	p.R158H	missense	Sweden-Finland	Finland
14258	8-exon	273	14487	-1	0	G:C>A:T at CpG	G to A	CGT	CAT	Arg	His	p.R273H	missense	Sweden-Finland	Finland
6350	7-exon	248	14070	-1	0	G:C>A:T at CpG	G to A	CGG	CAG	Arg	Gln	p.R248Q	missense	Sweden-Finland	Finland
6377	7-exon	248	14070	-1	0	G:C>A:T at CpG	G to A	CGG	CAG	Arg	Gln	p.R248Q	missense	Sweden-Finland	Finland
6383	8-exon	273	14487	-1	0	G:C>A:T at CpG	G to A	CGT	CAT	Arg	His	p.R273H	missense	Sweden-Finland	Finland
6379	5-exon	164	13169	0	0	FS	del	AAG	NA	Lys	NA	NA	other	Sweden-Finland	Finland
6370	8-exon	280	14508	0	0	G:C>C:G	G to C	AGA	ACA	Arg	Thr	p.R280T	missense	Sweden-Finland	Finland
6372	8-exon	282	14513	-1	0	G:C>A:T at CpG	C to T	CGG	TGG	Arg	Trp	p.R282W	missense	Sweden-Finland	Finland
6376	8-exon	306	14585	-1	0	G:C>A:T at CpG	C to T	CGA	TGA	Arg	STOP	p.R306X	nonsense	Sweden-Finland	Finland
6386	5-exon	168	13182	0	0	A:T>C:G	A to C	CAC	CCC	His	Pro	p.H168P	missense	Sweden-Finland	Finland
6378	5-exon	176	13205	0	0	FS	del	TGC	NA	Cys	NA	NA	other	Sweden-Finland	Finland
6367	5-exon	177	13209	0	0	G:C>A:T	C to T	CCC	CTC	Pro	Leu	p.P177L	missense	Sweden-Finland	Finland
6374	8-exon	304	14581	0	0	A:T>C:G	T to G	ACT	ACG	Thr	Thr	p.T304T	silent	Sweden-Finland	Finland
6382	5-exon	182	13223	0	0	A:T>T:A	T to A	TGC	AGC	Cys	Ser	p.C182S	missense	Sweden-Finland	Finland
16266	7-exon	258	14100	0	0	FS	3	GAA	NA	Glu	NA	NA	other	Sweden-Finland	Sweden
16267	7-exon	245	14060	-1	0	G:C>A:T at CpG	G to A	GGC	AGC	Gly	Ser	p.G245S	missense	Sweden-Finland	Sweden
16268	8-exon	286	14525	0	0	G:C>T:A	G to T	GAA	TAA	Glu	STOP	p.E286X	nonsense	Sweden-Finland	Sweden
16283	8-exon	267	14469	-1	0	G:C>A:T at CpG	G to A	CGG	CAG	Arg	Gln	p.R267Q	missense	Sweden-Finland	Sweden
16273	7-exon	248	14070	-1	0	G:C>A:T at CpG	G to A	CGG	CAG	Arg	Gln	p.R248Q	missense	Sweden-Finland	Sweden
16274	8-exon	273	14486	-1	0	G:C>A:T at CpG	C to T	CGT	TGT	Arg	Cys	p.R273C	missense	Sweden-Finland	Sweden
16276	8-exon	273	14486	-1	0	G:C>A:T at CpG	C to T	CGT	TGT	Arg	Cys	p.R273C	missense	Sweden-Finland	Sweden
16277	8-exon	273	14486	-1	0	G:C>A:T at CpG	C to T	CGT	TGT	Arg	Cys	p.R273C	missense	Sweden-Finland	Sweden
16278	8-exon	280	14508	0	0	G:C>A:T	G to A	AGA	AAA	Arg	Lys	p.R280K	missense	Sweden-Finland	Sweden
16279	5-exon	175	13203	-1	0	G:C>A:T at CpG	G to A	CGC	CAC	Arg	His	p.R175H	missense	Sweden-Finland	Sweden
16280	8-exon	278	14502	0	0	G:C>A:T	C to T	CCT	CTT	Pro	Leu	p.P278L	missense	Sweden-Finland	Sweden
16281	6-exon	196	13346	-1	0	G:C>A:T at CpG	C to T	CGA	TGA	Arg	STOP	p.R196X	nonsense	Sweden-Finland	Sweden
16287	6-exon	221	13423	0	0	G:C>C:G	G to C	GAG	GAC	Glu	Asp	p.E221D	missense	Sweden-Finland	Sweden
16288	7-exon	248	14070	-1	0	G:C>A:T at CpG	G to A	CGG	CAG	Arg	Gln	p.R248Q	missense	Sweden-Finland	Sweden
16289	8-exon	263	14457	0	0	A:T>T:A	A to T	AAT	ATT	Asn	Ile	p.N263I	missense	Sweden-Finland	Sweden
16290	8-exon	263	14457	0	0	A:T>T:A	A to T	AAT	ATT	Asn	Ile	p.N263I	missense	Sweden-Finland	Sweden
16291	8-exon	270	14478	0	0	A:T>T:A	T to A	TTT	TAT	Phe	Tyr	p.F270Y	missense	Sweden-Finland	Sweden
16292	6-exon	222	13426	-1	0	G:C>C:G	G to C	CCG	CCC	Pro	Pro	p.P222P	silent	Sweden-Finland	Sweden
16293	6-exon	222	13426	-1	0	G:C>C:G	G to C	CCG	CCC	Pro	Pro	p.P222P	silent	Sweden-Finland	Sweden
16294	6-exon	224	13430	0	0	G:C>A:T	G to A	GAG	AAG	Glu	Lys	p.E224K	missense	Sweden-Finland	Sweden
16295	6-exon	213	13398	-1	0	G:C>A:T at CpG	G to A	CGA	CAA	Arg	Gln	p.R213Q	missense	Sweden-Finland	Sweden
16296	7-exon	227	14007	0	0	G:C>A:T	C to T	TCT	TTT	Ser	Phe	p.S227F	missense	Sweden-Finland	Sweden
16297	7-exon	237	14038	0	0	G:C>T:A	G to T	ATG	ATT	Met	Ile	p.M237I	missense	Sweden-Finland	Sweden
16298	5-exon	132	13073	0	0	A:T>C:G	A to C	AAG	CAG	Lys	Gln	p.K132Q	missense	Sweden-Finland	Sweden
16299	5-exon	175	13203	-1	0	G:C>A:T at CpG	G to A	CGC	CAC	Arg	His	p.R175H	missense	Sweden-Finland	Sweden
16303	6-exon	196	13346	-1	0	G:C>A:T at CpG	C to T	CGA	TGA	Arg	STOP	p.R196X	nonsense	Sweden-Finland	Sweden
16306	7-exon	248	14069	-1	0	G:C>A:T at CpG	C to T	CGG	TGG	Arg	Trp	p.R248W	missense	Sweden-Finland	Sweden
16307	8-exon	273	14487	-1	0	G:C>A:T at CpG	G to A	CGT	CAT	Arg	His	p.R273H	missense	Sweden-Finland	Sweden
16315	8-exon	273	14487	-1	0	G:C>A:T at CpG	G to A	CGT	CAT	Arg	His	p.R273H	missense	Sweden-Finland	Sweden
16312	8-exon	273	14487	-1	0	G:C>A:T at CpG	G to A	CGT	CAT	Arg	His	p.R273H	missense	Sweden-Finland	Sweden
16622	5-exon	165	13172	0	0	G:C>A:T	C to T	CAG	TAG	Gln	STOP	p.Q165X	nonsense	Sweden-Finland	Sweden
16623	5-exon	178	13211	0	0	G:C>A:T	C to T	CAC	TAC	His	Tyr	p.H178Y	missense	Sweden-Finland	Sweden
16624	8-exon	305	14582	0	0	A:T>T:A	A to T	AAG	TAG	Lys	STOP	p.K305X	nonsense	Sweden-Finland	Sweden
16625	6-exon	204	13370	0	0	G:C>A:T	G to A	GAG	AAG	Glu	Lys	p.E204K	missense	Sweden-Finland	Sweden
18464	7-exon	245	14061	0	0	G:C>T:A	G to T	GGC	GTC	Gly	Val	p.G245V	missense	Sweden-Finland	Sweden
18465	7-exon	248	14070	-1	0	G:C>A:T at CpG	G to A	CGG	CAG	Arg	Gln	p.R248Q	missense	Sweden-Finland	Sweden
18466	7-exon	248	14069	-1	0	G:C>A:T at CpG	C to T	CGG	TGG	Arg	Trp	p.R248W	missense	Sweden-Finland	Sweden
18468	7-exon	255	14091	0	0	A:T>G:C	T to C	ATC	ACC	Ile	Thr	p.I255T	missense	Sweden-Finland	Sweden
18469	7-exon	255	14091	0	0	A:T>G:C	T to C	ATC	ACC	Ile	Thr	p.I255T	missense	Sweden-Finland	Sweden
18470	8-exon	264	14459	0	0	FS	-1	CTA	NA	Leu	NA	NA	FS	Sweden-Finland	Sweden
18471	8-exon	273	14487	-1	0	G:C>A:T at CpG	G to A	CGT	CAT	Arg	His	p.R273H	missense	Sweden-Finland	Sweden
18472	8-exon	273	14487	-1	0	G:C>A:T at CpG	G to A	CGT	CAT	Arg	His	p.R273H	missense	Sweden-Finland	Sweden
18473	8-exon	273	14487	-1	0	G:C>A:T at CpG	G to A	CGT	CAT	Arg	His	p.R273H	missense	Sweden-Finland	Sweden
18474	8-exon	290	14538	-1	0	G:C>A:T at CpG	G to A	CGC	CAC	Arg	His	p.R290H	missense	Sweden-Finland	Sweden
18475	8-exon	273	14486	-1	0	G:C>A:T at CpG	C to T	CGT	TGT	Arg	Cys	p.R273C	missense	Sweden-Finland	Sweden
18476	8-exon	282	14513	-1	0	G:C>A:T at CpG	C to T	CGG	TGG	Arg	Trp	p.R282W	missense	Sweden-Finland	Sweden
18477	8-exon	282	14513	-1	0	G:C>A:T at CpG	C to T	CGG	TGG	Arg	Trp	p.R282W	missense	Sweden-Finland	Sweden
18478	8-exon	282	14513	-1	0	G:C>A:T at CpG	C to T	CGG	TGG	Arg	Trp	p.R282W	missense	Sweden-Finland	Sweden
18479	8-exon	282	14513	-1	0	G:C>A:T at CpG	C to T	CGG	TGG	Arg	Trp	p.R282W	missense	Sweden-Finland	Sweden
18480	8-exon	283	14517	-1	0	G:C>C:G	G to C	CGC	CCC	Arg	Pro	p.R283P	missense	Sweden-Finland	Sweden
17921	5-exon	135	13083	0	0	G:C>A:T	G to A	TGC	TAC	Cys	Tyr	p.C135Y	missense	Sweden-Finland	Sweden
17922	5-exon	135	13083	0	0	G:C>T:A	G to T	TGC	TTC	Cys	Phe	p.C135F	missense	Sweden-Finland	Sweden
17923	5-exon	141	13101	0	0	G:C>A:T	G to A	TGC	TAC	Cys	Tyr	p.C141Y	missense	Sweden-Finland	Sweden
17924	5-exon	151	13130	0	0	G:C>A:T	C to T	CCC	TCC	Pro	Ser	p.P151S	missense	Sweden-Finland	Sweden
17925	5-exon	158	13152	-1	0	G:C>A:T at CpG	G to A	CGC	CAC	Arg	His	p.R158H	missense	Sweden-Finland	Sweden
17926	5-exon	168	13182	0	0	A:T>G:C	A to G	CAC	CGC	His	Arg	p.H168R	missense	Sweden-Finland	Sweden
17927	5-exon	175	13203	-1	0	G:C>A:T at CpG	G to A	CGC	CAC	Arg	His	p.R175H	missense	Sweden-Finland	Sweden
17928	5-exon	175	13203	-1	0	G:C>A:T at CpG	G to A	CGC	CAC	Arg	His	p.R175H	missense	Sweden-Finland	Sweden
17929	5-exon	175	13203	-1	0	G:C>A:T at CpG	G to A	CGC	CAC	Arg	His	p.R175H	missense	Sweden-Finland	Sweden
17930	5-exon	179	13215	0	0	A:T>G:C	A to G	CAT	CGT	His	Arg	p.H179R	missense	Sweden-Finland	Sweden
17931	6-exon	197	13349	0	0	G:C>A:T	G to A	GTG	ATG	Val	Met	p.V197M	missense	Sweden-Finland	Sweden
17932	7-exon	237	14037	0	0	A:T>T:A	T to A	ATG	AAG	Met	Lys	p.M237K	missense	Sweden-Finland	Sweden
17933	7-exon	239	14043	0	0	A:T>G:C	A to G	AAC	AGC	Asn	Ser	p.N239S	missense	Sweden-Finland	Sweden
17934	7-exon	242	14052	0	0	G:C>T:A	G to T	TGC	TTC	Cys	Phe	p.C242F	missense	Sweden-Finland	Sweden
17935	7-exon	245	14060	-1	0	G:C>A:T at CpG	G to A	GGC	AGC	Gly	Ser	p.G245S	missense	Sweden-Finland	Sweden
17936	7-exon	248	14069	-1	0	G:C>A:T at CpG	C to T	CGG	TGG	Arg	Trp	p.R248W	missense	Sweden-Finland	Sweden
17937	7-exon	248	14069	-1	0	G:C>A:T at CpG	C to T	CGG	TGG	Arg	Trp	p.R248W	missense	Sweden-Finland	Sweden
17938	8-exon	271	14480	0	0	FS	-9	GAG	NA	Glu	NA	NA	other	Sweden-Finland	Sweden
17939	8-exon	273	14487	-1	0	G:C>A:T at CpG	G to A	CGT	CAT	Arg	His	p.R273H	missense	Sweden-Finland	Sweden
17940	8-exon	278	14502	0	0	G:C>A:T	C to T	CCT	CTT	Pro	Leu	p.P278L	missense	Sweden-Finland	Sweden
17943	5-exon	151	13130	0	0	FS	-1	CCC	NA	Pro	NA	NA	FS	Sweden-Finland	Sweden
17945	5-exon	171	13190	0	0	FS	-46	GAG	NA	Glu	NA	NA	FS	Sweden-Finland	Sweden
17946	5-exon	175	13203	-1	0	G:C>A:T at CpG	G to A	CGC	CAC	Arg	His	p.R175H	missense	Sweden-Finland	Sweden
17947	5-exon	175	13203	-1	0	G:C>A:T at CpG	G to A	CGC	CAC	Arg	His	p.R175H	missense	Sweden-Finland	Sweden
17948	5-exon	175	13203	-1	0	G:C>A:T at CpG	G to A	CGC	CAC	Arg	His	p.R175H	missense	Sweden-Finland	Sweden
17949	5-exon	175	13203	-1	0	G:C>A:T at CpG	G to A	CGC	CAC	Arg	His	p.R175H	missense	Sweden-Finland	Sweden
17950	7-exon	248	14069	-1	0	G:C>A:T at CpG	C to T	CGG	TGG	Arg	Trp	p.R248W	missense	Sweden-Finland	Sweden
17951	6-exon	196	13346	-1	0	G:C>A:T at CpG	C to T	CGA	TGA	Arg	STOP	p.R196X	nonsense	Sweden-Finland	Sweden
17952	7-exon	245	14061	0	0	G:C>A:T	G to A	GGC	GAC	Gly	Asp	p.G245D	missense	Sweden-Finland	Sweden
17953	7-exon	245	14060	-1	0	G:C>A:T at CpG	G to A	GGC	AGC	Gly	Ser	p.G245S	missense	Sweden-Finland	Sweden
17954	7-exon	245	14060	-1	0	G:C>A:T at CpG	G to A	GGC	AGC	Gly	Ser	p.G245S	missense	Sweden-Finland	Sweden
17955	7-exon	248	14070	-1	0	G:C>T:A	G to T	CGG	CTG	Arg	Leu	p.R248L	missense	Sweden-Finland	Sweden
17956	8-exon	270	14477	0	0	A:T>G:C	T to C	TTT	CTT	Phe	Leu	p.F270L	missense	Sweden-Finland	Sweden
17957	8-exon	273	14487	-1	0	G:C>A:T at CpG	G to A	CGT	CAT	Arg	His	p.R273H	missense	Sweden-Finland	Sweden
17958	8-exon	273	14487	-1	0	G:C>A:T at CpG	G to A	CGT	CAT	Arg	His	p.R273H	missense	Sweden-Finland	Sweden
17959	8-exon	273	14487	-1	0	G:C>A:T at CpG	G to A	CGT	CAT	Arg	His	p.R273H	missense	Sweden-Finland	Sweden
17960	8-exon	273	14487	-1	0	G:C>A:T at CpG	G to A	CGT	CAT	Arg	His	p.R273H	missense	Sweden-Finland	Sweden
17961	8-exon	279	14505	0	0	G:C>A:T	G to A	GGG	GAG	Gly	Glu	p.G279E	missense	Sweden-Finland	Sweden
17962	8-exon	307	14588	0	0	FS	-1	GCA	NA	Ala	NA	NA	FS	Sweden-Finland	Sweden
20794	7-exon	248	14070	-1	0	G:C>A:T at CpG	G to A	CGG	CAG	Arg	Gln	p.R248Q	missense	Sweden-Finland	Sweden
20823	5-exon	175	13203	-1	0	G:C>A:T at CpG	G to A	CGC	CAC	Arg	His	p.R175H	missense	Sweden-Finland	Sweden
20824	8-exon	270	14477	0	0	A:T>C:G	T to G	TTT	GTT	Phe	Val	p.F270V	missense	Sweden-Finland	Sweden
20818	5-exon	136	13085	0	0	G:C>A:T	C to T	CAA	TAA	Gln	STOP	p.Q136X	nonsense	Sweden-Finland	Sweden
20819	6-exon	213	13397	-1	0	G:C>A:T at CpG	C to T	CGA	TGA	Arg	STOP	p.R213X	nonsense	Sweden-Finland	Sweden
20820	5-exon	175	13203	-1	0	G:C>A:T at CpG	G to A	CGC	CAC	Arg	His	p.R175H	missense	Sweden-Finland	Sweden
20815	6-exon	213	13397	-1	0	G:C>A:T at CpG	C to T	CGA	TGA	Arg	STOP	p.R213X	nonsense	Sweden-Finland	Sweden
20802	8-exon	273	14487	-1	0	G:C>A:T at CpG	G to A	CGT	CAT	Arg	His	p.R273H	missense	Sweden-Finland	Sweden
20803	8-exon	282	14513	-1	0	G:C>A:T at CpG	C to T	CGG	TGG	Arg	Trp	p.R282W	missense	Sweden-Finland	Sweden
20804	5-exon	175	13203	-1	0	G:C>A:T at CpG	G to A	CGC	CAC	Arg	His	p.R175H	missense	Sweden-Finland	Sweden
20796	8-exon	273	14486	-1	0	G:C>A:T at CpG	C to T	CGT	TGT	Arg	Cys	p.R273C	missense	Sweden-Finland	Sweden
20797	5-exon	151	13131	0	0	G:C>T:A	C to A	CCC	CAC	Pro	His	p.P151H	missense	Sweden-Finland	Sweden
20798	8-exon	273	14486	-1	0	G:C>A:T at CpG	C to T	CGT	TGT	Arg	Cys	p.R273C	missense	Sweden-Finland	Sweden
20799	8-exon	306	14585	-1	0	G:C>A:T at CpG	C to T	CGA	TGA	Arg	STOP	p.R306X	nonsense	Sweden-Finland	Sweden
20800	8-exon	278	14501	0	0	G:C>A:T	C to T	CCT	TCT	Pro	Ser	p.P278S	missense	Sweden-Finland	Sweden
20845	6-exon	214	13401	0	0	A:T>G:C	A to G	CAT	CGT	His	Arg	p.H214R	missense	Sweden-Finland	Sweden
20846	8-exon	282	14513	-1	0	G:C>A:T at CpG	C to T	CGG	TGG	Arg	Trp	p.R282W	missense	Sweden-Finland	Sweden
20847	i6-intron	0	13433	0	-1	G:C>T:A	G to T	NA	NA	NA	NA	NA	splice	Sweden-Finland	Sweden
20842	5-exon	173	13196	0	0	G:C>A:T	G to A	GTG	ATG	Val	Met	p.V173M	missense	Sweden-Finland	Sweden
20840	6-exon	224	13432	0	0	G:C>A:T	G to A	GAG	GAA	Glu	Glu	p.E224E	silent	Sweden-Finland	Sweden
20806	6-exon	213	13397	-1	0	G:C>A:T at CpG	C to T	CGA	TGA	Arg	STOP	p.R213X	nonsense	Sweden-Finland	Sweden
20807	8-exon	273	14486	-1	0	G:C>A:T at CpG	C to T	CGT	TGT	Arg	Cys	p.R273C	missense	Sweden-Finland	Sweden
20836	5-exon	187	13238	0	0	G:C>A:T	G to A	GGT	AGT	Gly	Ser	p.G187S	missense	Sweden-Finland	Sweden
20837	5-exon	145	13114	0	0	FS	-4	CTG	NA	Leu	NA	NA	FS	Sweden-Finland	Sweden
6365	5-exon	135	13083	0	0	G:C>A:T	G to A	TGC	TAC	Cys	Tyr	p.C135Y	missense	Sweden-Finland	Finland
6363	6-exon	196	13346	-1	0	G:C>A:T at CpG	C to T	CGA	TGA	Arg	STOP	p.R196X	nonsense	Sweden-Finland	Finland
6375	8-exon	306	14585	-1	0	G:C>A:T at CpG	C to T	CGA	TGA	Arg	STOP	p.R306X	nonsense	Sweden-Finland	Finland
6380	5-exon	179	13215	0	0	A:T>G:C	A to G	CAT	CGT	His	Arg	p.H179R	missense	Sweden-Finland	Finland
6381	5-exon	182	13223	0	0	A:T>T:A	T to A	TGC	AGC	Cys	Ser	p.C182S	missense	Sweden-Finland	Finland
14257	7-exon	248	14069	-1	0	G:C>A:T at CpG	C to T	CGG	TGG	Arg	Trp	p.R248W	missense	Sweden-Finland	Finland
6373	8-exon	294	14549	0	0	G:C>T:A	G to T	GAG	TAG	Glu	STOP	p.E294X	nonsense	Sweden-Finland	Finland
6371	8-exon	281	14510	0	0	G:C>A:T	G to A	GAC	AAC	Asp	Asn	p.D281N	missense	Sweden-Finland	Finland
6368	8-exon	273	14486	-1	0	G:C>A:T at CpG	C to T	CGT	TGT	Arg	Cys	p.R273C	missense	Sweden-Finland	Finland
6369	8-exon	276	14495	0	0	FS	del	GCC	NA	Ala	NA	NA	other	Sweden-Finland	Finland
6357	7-exon	248	14070	-1	0	G:C>A:T at CpG	G to A	CGG	CAG	Arg	Gln	p.R248Q	missense	Sweden-Finland	Finland
6359	7-exon	248	14070	-1	0	G:C>A:T at CpG	G to A	CGG	CAG	Arg	Gln	p.R248Q	missense	Sweden-Finland	Finland
6384	8-exon	273	14487	-1	0	G:C>A:T at CpG	G to A	CGT	CAT	Arg	His	p.R273H	missense	Sweden-Finland	Finland
6352	7-exon	248	14069	-1	0	G:C>A:T at CpG	C to T	CGG	TGG	Arg	Trp	p.R248W	missense	Sweden-Finland	Finland
6351	7-exon	248	14069	-1	0	G:C>A:T at CpG	C to T	CGG	TGG	Arg	Trp	p.R248W	missense	Sweden-Finland	Finland
6356	7-exon	245	14060	-1	0	G:C>A:T at CpG	G to A	GGC	AGC	Gly	Ser	p.G245S	missense	Sweden-Finland	Finland
6355	7-exon	248	14069	-1	0	G:C>A:T at CpG	C to T	CGG	TGG	Arg	Trp	p.R248W	missense	Sweden-Finland	Finland
16284	8-exon	285	14522	0	0	G:C>A:T	G to A	GAG	AAG	Glu	Lys	p.E285K	missense	Sweden-Finland	Sweden
16285	8-exon	273	14486	-1	0	G:C>A:T at CpG	C to T	CGT	TGT	Arg	Cys	p.R273C	missense	Sweden-Finland	Sweden
16286	6-exon	196	13346	-1	0	G:C>A:T at CpG	C to T	CGA	TGA	Arg	STOP	p.R196X	nonsense	Sweden-Finland	Sweden
16272	5-exon	179	13214	0	0	G:C>A:T	C to T	CAT	TAT	His	Tyr	p.H179Y	missense	Sweden-Finland	Sweden
16282	8-exon	273	14486	-1	0	G:C>A:T at CpG	C to T	CGT	TGT	Arg	Cys	p.R273C	missense	Sweden-Finland	Sweden
14803	5-exon	140	13097	0	0	FS	-14	ACC	NA	Thr	NA	NA	FS	Sweden-Finland	Finland
14804	5-exon	151	13130	0	0	G:C>A:T	C to T	CCC	TCC	Pro	Ser	p.P151S	missense	Sweden-Finland	Finland
14805	5-exon	167	13178	0	0	G:C>A:T	C to T	CAG	TAG	Gln	STOP	p.Q167X	nonsense	Sweden-Finland	Finland
14806	5-exon	175	13203	-1	0	G:C>A:T at CpG	G to A	CGC	CAC	Arg	His	p.R175H	missense	Sweden-Finland	Finland
14807	5-exon	175	13203	-1	0	G:C>A:T at CpG	G to A	CGC	CAC	Arg	His	p.R175H	missense	Sweden-Finland	Finland
14808	5-exon	176	13207	0	0	G:C>T:A	C to A	TGC	TGA	Cys	STOP	p.C176X	nonsense	Sweden-Finland	Finland
14809	5-exon	176	13206	0	0	FS	-2	TGC	NA	Cys	NA	NA	FS	Sweden-Finland	Finland
14810	5-exon	179	13215	0	0	A:T>G:C	A to G	CAT	CGT	His	Arg	p.H179R	missense	Sweden-Finland	Finland
14811	5-exon	181	13221	-1	0	G:C>C:G	G to C	CGC	CCC	Arg	Pro	p.R181P	missense	Sweden-Finland	Finland
14812	6-exon	188	13322	0	0	FS	-28	CTG	NA	Leu	NA	NA	FS	Sweden-Finland	Finland
14813	6-exon	214	13402	0	0	FS	-2	CAT	NA	His	NA	NA	FS	Sweden-Finland	Finland
14814	6-exon	216	13406	0	0	G:C>T:A	G to T	GTG	TTG	Val	Leu	p.V216L	missense	Sweden-Finland	Finland
14815	7-exon	232	14022	0	0	A:T>T:A	T to A	ATC	AAC	Ile	Asn	p.I232N	missense	Sweden-Finland	Finland
14816	7-exon	235	14030	0	0	FS	9	AAC	NA	Asn	NA	NA	other	Sweden-Finland	Finland
14817	7-exon	236	14033	0	0	A:T>T:A	T to A	TAC	AAC	Tyr	Asn	p.Y236N	missense	Sweden-Finland	Finland
14818	7-exon	245	14060	-1	0	G:C>A:T at CpG	G to A	GGC	AGC	Gly	Ser	p.G245S	missense	Sweden-Finland	Finland
14819	7-exon	245	14060	-1	0	G:C>A:T at CpG	G to A	GGC	AGC	Gly	Ser	p.G245S	missense	Sweden-Finland	Finland
14820	7-exon	245	14060	-1	0	G:C>A:T at CpG	G to A	GGC	AGC	Gly	Ser	p.G245S	missense	Sweden-Finland	Finland
14821	7-exon	245	14060	-1	0	G:C>A:T at CpG	G to A	GGC	AGC	Gly	Ser	p.G245S	missense	Sweden-Finland	Finland
14822	7-exon	248	14070	-1	0	G:C>A:T at CpG	G to A	CGG	CAG	Arg	Gln	p.R248Q	missense	Sweden-Finland	Finland
14823	7-exon	248	14069	-1	0	G:C>A:T at CpG	C to T	CGG	TGG	Arg	Trp	p.R248W	missense	Sweden-Finland	Finland
14824	7-exon	248	14069	-1	0	G:C>A:T at CpG	C to T	CGG	TGG	Arg	Trp	p.R248W	missense	Sweden-Finland	Finland
[truncated: 574 more rows]
